# Supplementary material for: Brain proteomic analysis implicates actin filament processes and injury response in resilience to Alzheimer’s disease
Source: Nat Commun. 2023 May 12;14:2747. doi: 10.1038/s41467-023-38376-x (PMC10182086; doi:10.1038/s41467-023-38376-x)
Supplement: Supplementary file 3 — Source Data [file 41467_2023_38376_MOESM3_ESM.xlsx]

## Sheet: Figure 1
	CAUD	HIPP	IPL	SMTG	Total
Unique number of sample	38	41	38	38	43
Age (median, min-max)	87 (59 - 98)	88 (59 - 100)	88 (59 - 100)	88 (59 - 100)	88 (59 - 100)
Gender (Male ratio)	0.5526	0.5366	0.5526	0.5263	0.5581
HC Group	10	10	8	9	37
RAD Group	10	11	12	11	44
ADD Group	18	20	18	18	74
Total samples	38	41	38	38	155
Number of proteins	4635	5117	6099	5851	7115 (unique) 3964 (mutual)
Study cohort metadata
Sample	Age	Sex	Group	Cognitive Status
1	61	Male	ADD	Dementia
2	78	Male	HC	No dementia
3	85	Male	ADD	Dementia
4	79	Female	HC	No dementia
5	67	Female	ADD	Dementia
6	78	Female	ADD	Dementia
7	87	Female	ADD	Dementia
8	89	Female	RAD	No dementia
9	59	Male	ADD	Dementia
10	86	Female	RAD	No dementia
11	>=90	Female	RAD	No dementia
12	78	Male	RAD	No dementia
13	79	Male	RAD	No dementia
14	>=90	Female	ADD	Dementia
15	63	Male	ADD	Dementia
16	88	Female	HC	No dementia
17	86	Male	ADD	Dementia
18	>=90	Male	ADD	Dementia
19	>=90	Male	RAD	No dementia
20	76	Male	ADD	Dementia
21	85	Female	ADD	Dementia
22	88	Male	ADD	Dementia
23	>=90	Female	ADD	Dementia
24	>=90	Female	HC	No dementia
25	>=90	Male	ADD	Dementia
26	>=90	Male	HC	No dementia
27	>=90	Female	ADD	Dementia
28	89	Female	ADD	Dementia
29	62	Male	ADD	Dementia
30	86	Male	HC	No dementia
31	84	Male	HC	No dementia
32	77	Male	ADD	Dementia
33	87	Male	RAD	No dementia
34	89	Male	HC	No dementia
35	>=90	Male	ADD	Dementia
36	>=90	Female	RAD	No dementia
37	89	Female	RAD	No dementia
38	>=90	Female	HC	No dementia
39	73	Male	HC	No dementia
40	88	Female	HC	No dementia
41	>=90	Male	RAD	No dementia
42	>=90	Male	RAD	No dementia
43	>=90	Female	RAD	No dementia

## Sheet: Figure 2
Figure 2a-b
	CAUD	HIPP	IPL	SMTG	Total
Unique number of sample	38	41	38	38	43
Age (median, min-max)	87 (59 - 98)	88 (59 - 100)	88 (59 - 100)	88 (59 - 100)	88 (59 - 100)
Gender (Male ratio)	0.5526	0.5366	0.5526	0.5263	0.5581
HC Group	10	10	8	9	37
RAD Group	10	11	12	11	44
ADD Group	18	20	18	18	74
Total samples	38	41	38	38	155
Number of proteins	4635	5117	6099	5851	7115 (unique) 3964 (mutual)
Figure 2c-e
	Comparison	Region	Protein	Q-value	log2 fold change
1	RAD vs HC	HIPP	ANM5	0.0411695	-0.0178181
2	RAD vs HC	HIPP	A4	0.0353441	0.088468
3	RAD vs HC	HIPP	IF5	0.0384321	-0.0150487
4	RAD vs HC	IPL	KHDR2	0.034374	0.0750288
5	RAD vs HC	IPL	BRI3B	0.0414362	-0.0530593
6	RAD vs HC	IPL	DCAKD	0.0393833	0.0362987
7	RAD vs HC	IPL	SMOC1	0.0288967	0.139498
8	RAD vs HC	SMTG	A4	0.0384321	0.0707547
9	RAD vs HC	SMTG	TICN3	0.0360983	0.120966
10	RAD vs ADD	HIPP	AL1A1	0.046792	-0.0181623
11	RAD vs ADD	HIPP	FRIL	0.0292402	-0.0359458
12	RAD vs ADD	HIPP	CO4A	0.0204809	-0.0640358
13	RAD vs ADD	HIPP	CO4B	0.0271633	-0.0636295
14	RAD vs ADD	HIPP	JMJD7	0.0384321	-0.0682334
15	RAD vs ADD	HIPP	CAPG	0.0424855	-0.0381086
16	RAD vs ADD	HIPP	IF5	0.0292402	-0.0153648
17	RAD vs ADD	HIPP	PDK2	0.0411695	0.0471437
18	RAD vs ADD	HIPP	SERC	0.0432026	-0.0235407
19	RAD vs ADD	IPL	AL1L1	0.0282897	-0.0202033
20	RAD vs ADD	IPL	EGFR	0.0430615	-0.0389051
21	RAD vs ADD	IPL	HSPB1	0.0120956	-0.0428564
22	RAD vs ADD	IPL	K2C8	0.0384321	-0.0477253
23	RAD vs ADD	IPL	K2C7	0.0292402	-0.0497797
24	RAD vs ADD	IPL	CLUS	0.0411695	-0.0213627
25	RAD vs ADD	IPL	GFAP	0.0292402	-0.0413146
26	RAD vs ADD	IPL	FAAA	0.0273265	-0.031096
27	RAD vs ADD	IPL	MK01	0.0444225	-0.0139253
28	RAD vs ADD	IPL	CAPG	0.0167443	-0.0368045
29	RAD vs ADD	IPL	PRDX1	0.0319108	-0.0340912
30	RAD vs ADD	IPL	PA1B3	0.0126727	-0.0187081
31	RAD vs ADD	IPL	KS6A2	0.0393833	-0.018678
32	RAD vs ADD	IPL	AL1L2	0.0170776	-0.0226317
33	RAD vs ADD	IPL	PLCD3	0.0384321	-0.0289628
34	RAD vs ADD	IPL	WIPF2	0.0397079	0.0303672
35	RAD vs ADD	IPL	PBIP1	0.0288967	-0.0321394
36	RAD vs ADD	IPL	CMBL	0.0411695	-0.0286376
37	RAD vs ADD	IPL	CD036	0.0444225	-0.0161918
38	RAD vs ADD	IPL	RBM4	0.0424855	-0.0425971
39	RAD vs ADD	SMTG	A4	0.0384321	-0.0574302
40	RAD vs ADD	SMTG	ICAM1	0.0384321	-0.0700303
41	RAD vs ADD	SMTG	IRGQ	0.0292402	0.0304057
42	RAD vs ADD	SMTG	WLS	0.0397079	-0.0410006
43	ADD vs HC	CAUD	A4	1.20748e-07	0.131652
44	ADD vs HC	CAUD	MT3	0.0414362	-0.0221218
45	ADD vs HC	CAUD	PA1B3	0.0292402	0.0189762
46	ADD vs HC	HIPP	CPLX1	0.0384321	-0.0435985
47	ADD vs HC	HIPP	A4	1.92216e-06	0.122111
48	ADD vs HC	HIPP	S10A6	0.0384321	0.051818
49	ADD vs HC	HIPP	QCR6	0.0411695	-0.0295799
50	ADD vs HC	HIPP	MK	0.00119221	0.294322
51	ADD vs HC	HIPP	PSA1	0.046006	0.0114409
52	ADD vs HC	HIPP	HMOX2	0.0411695	-0.0234827
53	ADD vs HC	HIPP	LMAN2	0.0273265	-0.0677425
54	ADD vs HC	HIPP	OPA3	0.0424855	-0.0314542
55	ADD vs HC	HIPP	FYV1	0.046006	-0.0247475
56	ADD vs HC	IPL	NET3	0.0320528	0.198486
57	ADD vs HC	IPL	CPLX1	0.0292402	-0.0381551
58	ADD vs HC	IPL	NET1	0.00314028	0.210048
59	ADD vs HC	IPL	A4	7.02155e-05	0.128682
60	ADD vs HC	IPL	ICAM1	0.0307967	0.114453
61	ADD vs HC	IPL	MK	0.000203816	0.25675
62	ADD vs HC	IPL	GLYG	0.0384321	0.020541
63	ADD vs HC	IPL	GSTO1	0.0393833	0.0272336
64	ADD vs HC	IPL	GPNMB	0.00242216	0.093795
65	ADD vs HC	IPL	PA1B3	0.00253747	0.0220193
66	ADD vs HC	IPL	KS6A2	0.0360983	0.0203528
67	ADD vs HC	IPL	ADPGK	0.0446917	0.0237911
68	ADD vs HC	IPL	CLD10	0.0384321	0.109499
69	ADD vs HC	IPL	SMOC1	4.56821e-06	0.176181
70	ADD vs HC	SMTG	HGS	0.0426485	-0.0121044
71	ADD vs HC	SMTG	NET1	0.0292402	0.183317
72	ADD vs HC	SMTG	THY1	0.0444225	-0.0172975
73	ADD vs HC	SMTG	A4	1.20748e-07	0.128185
74	ADD vs HC	SMTG	ICAM1	4.3114e-05	0.106253
75	ADD vs HC	SMTG	ITAV	0.0167443	0.0240004
76	ADD vs HC	SMTG	MK	1.07511e-07	0.338257
77	ADD vs HC	SMTG	SDC2	0.0288967	0.078371
78	ADD vs HC	SMTG	HSP74	0.0139484	-0.0105103
79	ADD vs HC	SMTG	DUS3	0.0292402	-0.0188048
80	ADD vs HC	SMTG	RD23B	0.0384321	-0.00948074
81	ADD vs HC	SMTG	ELOB	0.0414362	-0.00952793
82	ADD vs HC	SMTG	TICN3	0.0115895	0.151176
83	ADD vs HC	SMTG	FSD1	0.0292402	-0.014995
84	ADD vs HC	SMTG	RTN4	0.0384321	-0.0154293
85	ADD vs HC	SMTG	SMOC1	0.00242216	0.147181

## Sheet: Figure 3a
	Comparison	Region	Protein	Q-value	log2 fold change
1	RAD vs HC	HIPP	ANM5	0.0411695	-0.0178181
2	RAD vs HC	HIPP	A4	0.0353441	0.088468
3	RAD vs HC	HIPP	IF5	0.0384321	-0.0150487
4	RAD vs HC	IPL	KHDR2	0.034374	0.0750288
5	RAD vs HC	IPL	BRI3B	0.0414362	-0.0530593
6	RAD vs HC	SMTG	A4	0.0384321	0.0707547
7	RAD vs HC	SMTG	TICN3	0.0360983	0.120966
8	RAD vs ADD	HIPP	AL1A1	0.046792	-0.0181623
9	RAD vs ADD	HIPP	FRIL	0.0292402	-0.0359458
10	RAD vs ADD	HIPP	CO4A	0.0204809	-0.0640358
11	RAD vs ADD	HIPP	CO4B	0.0271633	-0.0636295
12	RAD vs ADD	HIPP	JMJD7	0.0384321	-0.0682334
13	RAD vs ADD	HIPP	CAPG	0.0424855	-0.0381086
14	RAD vs ADD	HIPP	IF5	0.0292402	-0.0153648
15	RAD vs ADD	HIPP	PDK2	0.0411695	0.0471437
16	RAD vs ADD	HIPP	SERC	0.0432026	-0.0235407
17	RAD vs ADD	IPL	AL1L1	0.0282897	-0.0202033
18	RAD vs ADD	IPL	EGFR	0.0430615	-0.0389051
19	RAD vs ADD	IPL	HSPB1	0.0120956	-0.0428564
20	RAD vs ADD	IPL	K2C8	0.0384321	-0.0477253
21	RAD vs ADD	IPL	K2C7	0.0292402	-0.0497797
22	RAD vs ADD	IPL	CLUS	0.0411695	-0.0213627
23	RAD vs ADD	IPL	GFAP	0.0292402	-0.0413146
24	RAD vs ADD	IPL	FAAA	0.0273265	-0.031096
25	RAD vs ADD	IPL	MK01	0.0444225	-0.0139253
26	RAD vs ADD	IPL	CAPG	0.0167443	-0.0368045
27	RAD vs ADD	IPL	PRDX1	0.0319108	-0.0340912
28	RAD vs ADD	IPL	PA1B3	0.0126727	-0.0187081
29	RAD vs ADD	IPL	KS6A2	0.0393833	-0.018678
30	RAD vs ADD	IPL	AL1L2	0.0170776	-0.0226317
31	RAD vs ADD	IPL	PLCD3	0.0384321	-0.0289628
32	RAD vs ADD	IPL	WIPF2	0.0397079	0.0303672
33	RAD vs ADD	IPL	PBIP1	0.0288967	-0.0321394
34	RAD vs ADD	IPL	CMBL	0.0411695	-0.0286376
35	RAD vs ADD	SMTG	A4	0.0384321	-0.0574302
36	RAD vs ADD	SMTG	ICAM1	0.0384321	-0.0700303
37	RAD vs ADD	SMTG	IRGQ	0.0292402	0.0304057
Note: 33 unique DEPs

## Sheet: Figure 3b
Banner DLPFC
		Two-sided Student's t-test	Two-sided Student's t-test	Two-sided Student's t-test	Two-sided Student's t-test	Two-sided Student's t-test	Two-sided Student's t-test	Two-sided Student's t-test	Two-sided Student's t-test	Two-sided Student's t-test
		ADD vs Ctrl	ADD vs Ctrl	ADD vs Ctrl	AsymAD vs ADD	AsymAD vs ADD	AsymAD vs ADD	AsymAD vs Ctrl	AsymAD vs Ctrl	AsymAD vs Ctrl
		Q-value	P-value	t-statistic	Q-value	P-value	t-statistic	Q-value	P-value	t-statistic
1	ANM5	0.962387	0.8979	-0.128562	0.322618	0.103957	-1.63701	0.292576	0.0898962	-1.7155
2	A4	7.5642e-10	5.45917e-13	8.0039	0.00286128	0.000213201	-3.80622	0.0135184	0.00146962	3.28778
3	IF5	0.0123865	0.00131973	3.28184	0.0401947	0.00577542	-2.80499	0.846292	0.64488	0.462534
4	KHDR2
5	BRI3B	0.0524742	0.00818994	-2.68505	0.316982	0.101099	1.651	0.618672	0.324128	-0.991832
6	TICN3
7	AL1A1	0.861465	0.674561	-0.420834	0.133293	0.0281149	2.2196	0.258855	0.0733462	1.8131
8	FRIL	0.160718	0.0364613	2.11325	0.143326	0.0310074	-2.17979	0.992716	0.984036	0.0200677
9	CO4A	3.13176e-09	5.11862e-12	7.59109	1.75617e-08	3.84456e-11	-7.1978	0.817239	0.595058	0.533532
10	CO4B	0.265687	0.0769679	1.80116	0.0689047	0.0117502	-2.59764	0.82276	0.603892	-0.527144
11	JMJD7
12	CAPG	9.10745e-06	1.43053e-07	5.56101	4.43438e-05	1.08423e-06	-5.10859	0.945624	0.855487	0.182676
13	PDK2	0.488827	0.208095	-1.26502	0.0889338	0.0164807	2.42843	0.65895	0.36797	0.905102
14	SERC	0.000854783	4.77525e-05	4.20547	4.46322e-07	2.48647e-09	-6.39042	0.385259	0.13778	-1.49822
15	AL1L1	0.419631	0.159226	1.41567	0.199001	0.0498734	-1.9788	0.786168	0.542764	-0.6111
16	EGFR	0.317269	0.101264	1.65036	0.868433	0.686911	0.403933	0.338454	0.11218	1.6053
17	HSPB1	2.09374e-08	4.86011e-11	7.16761	1.52478e-08	3.06749e-11	-7.24037	0.861465	0.674389	-0.421589
18	K2C8	1			1			1
19	K2C7	1			1			1
20	CLUS	1.33827e-05	2.27809e-07	5.46024	6.25384e-05	1.66943e-06	-5.01063	0.806314	0.572355	0.566783
21	GFAP	6.587e-06	8.76635e-08	5.66597	8.23207e-06	1.22933e-07	-5.58653	0.98412	0.96398	0.0452935
22	FAAA	0.0233638	0.00288522	3.03732	0.00025954	1.04025e-05	-4.58522	0.429329	0.165699	-1.39832
23	MK01	0.0123208	0.00131083	3.28391	0.00707776	0.000650055	-3.49127	0.933296	0.82743	-0.218671
24	PRDX1	6.74418e-08	2.1917e-10	6.87855	7.09649e-08	2.3611e-10	-6.8516	0.954255	0.876654	-0.155681
25	PA1B3	5.02608e-10	9.82894e-14	8.31555	2.90205e-08	7.41006e-11	-7.07348	0.599384	0.304654	1.03274
26	KS6A2	9.338e-05	2.7962e-06	4.89688	0.002697	0.000197621	-3.82699	0.536729	0.24729	1.16497
27	AL1L2	1			1			1
28	PLCD3	0.00355851	0.000278095	3.73593	7.39903e-05	2.10119e-06	-4.95794	0.629921	0.337576	-0.964475
29	WIPF2	0.454749	0.183251	-1.33823	0.291498	0.0894749	1.71126	0.872599	0.698116	0.389263
30	PBIP1	8.67421e-10	1.07387e-12	7.87989	4.10052e-08	1.11048e-10	-6.99637	0.672517	0.38405	0.874982
31	CMBL	0.010164	0.0010208	3.35958	0.030549	0.00404672	-2.9246	0.674188	0.386025	0.871336
32	ICAM1	0.000124131	4.06278e-06	4.97296	0.000299424	1.26034e-05	-4.64906	0.683379	0.398325	0.856444
33	IRGQ	0.164169	0.037641	-2.0999	0.621777	0.32792	0.981871	0.636637	0.344483	-0.950639
ROSMAP DLPFC
		Two-sided Student's t-test	Two-sided Student's t-test	Two-sided Student's t-test	Two-sided Student's t-test	Two-sided Student's t-test	Two-sided Student's t-test	Two-sided Student's t-test	Two-sided Student's t-test	Two-sided Student's t-test
		ADD vs Ctrl	ADD vs Ctrl	ADD vs Ctrl	AsymAD vs ADD	AsymAD vs ADD	AsymAD vs ADD	AsymAD vs Ctrl	AsymAD vs Ctrl	AsymAD vs Ctrl
		Q-value	P-value	t-statistic	Q-value	P-value	t-statistic	Q-value	P-value	t-statistic
1	ANM5	0.990191	0.959057	-0.0513915	0.862432	0.600026	-0.525034	0.861777	0.598456	-0.527642
2	A4	1.06808e-24	1.25539e-28	12.7205	0.207718	0.023918	-2.27236	6.54831e-11	3.07866e-14	8.32424
3	IF5	0.713908	0.34226	0.951611	0.399013	0.0848647	-1.73003	0.809585	0.493609	-0.686106
4	KHDR2	0.900416	0.689635	0.399838	0.766541	0.418435	-0.810485	0.917225	0.736409	-0.337181
5	BRI3B	0.991707	0.966223	-0.0423909	0.899427	0.68651	-0.404067	0.905781	0.705292	-0.378842
6	TICN3	1.22366e-10	7.19125e-14	7.95627	0.00564979	5.71088e-05	-4.09501	0.0592918	0.00245581	3.07609
7	AL1A1	0.833733	0.539393	-0.614619	0.586473	0.199766	1.28563	0.777902	0.438537	0.776548
8	FRIL	0.67741	0.289898	-1.06071	0.17596	0.017221	2.39802	0.602166	0.213485	1.24886
9	CO4A	0.008167	0.000103991	3.94756	0.201607	0.0224481	-2.29702	0.511703	0.145344	1.46309
10	CO4B	0.00251647	1.70565e-05	4.39233	0.676864	0.289262	-1.06206	0.0604401	0.0025432	3.06622
11	JMJD7	0.728562	0.362696	0.912085	0.919645	0.745623	-0.324794	0.856555	0.585265	0.546825
12	CAPG	0.0741207	0.00368513	2.93297	0.640805	0.2518	-1.14866	0.546354	0.170497	1.37661
13	PDK2	0.575868	0.191827	-1.30891	0.543207	0.167775	1.38342	0.995105	0.981749	0.0229105
14	SERC	0.506784	0.14202	1.47319	0.173003	0.0166332	-2.41101	0.777759	0.438191	-0.777136
15	AL1L1	0.00990866	0.000143007	3.86558	0.858041	0.589979	-0.539565	0.129896	0.00965414	2.61849
16	EGFR	0.694607	0.314395	1.00817	0.731524	0.368198	-0.901491	0.978445	0.923243	0.0964963
17	HSPB1	5.9517e-05	1.32913e-07	5.43876	0.0459154	0.00157944	-3.19487	0.321797	0.0553212	1.93001
18	K2C8
19	K2C7
20	CLUS	0.00335528	2.61597e-05	4.2885	0.687719	0.305841	-1.0261	0.203599	0.0228933	2.2967
21	GFAP	4.81231e-07	4.52498e-10	6.50551	0.0143239	0.000260955	-3.70449	0.142661	0.0114983	2.55576
22	FAAA	0.00335261	2.60076e-05	4.28989	0.213435	0.0252536	-2.25107	0.363126	0.0703303	1.82158
23	MK01	0.00841462	0.000108114	3.93763	0.0579839	0.00236022	-3.07229	0.782299	0.445415	0.764915
24	PRDX1	0.00390148	3.31696e-05	4.23137	0.0207255	0.000440399	-3.5623	0.788793	0.456888	0.745736
25	PA1B3	1.25525e-05	1.96717e-08	5.81249	0.0111872	0.000170938	-3.81636	0.174326	0.0169583	2.41209
26	KS6A2	8.5159e-06	1.16775e-08	5.91158	0.0260273	0.000604693	-3.47396	0.249906	0.0334363	2.14475
27	AL1L2	0.602599	0.213875	1.24882	0.83288	0.537594	0.617999	0.408122	0.0888069	1.72034
28	PLCD3	4.66014e-05	9.85925e-08	5.49838	0.661259	0.272096	-1.10069	0.00261375	1.79462e-05	4.41839
29	WIPF2	0.681735	0.295766	-1.04786	0.883552	0.647982	0.457121	0.856172	0.584743	-0.547547
30	PBIP1	2.78121e-08	2.28825e-11	7.02094	0.0102844	0.000151098	-3.8485	0.144948	0.011858	2.54459
31	CMBL	0.00298824	2.1659e-05	4.33351	0.279715	0.0419946	-2.04411	0.18151	0.018098	2.38742
32	ICAM1	7.02649e-11	3.85405e-14	8.0537	0.0937219	0.00540506	-2.80645	0.0126964	0.000213895	3.78617
33	IRGQ	7.16785e-05	1.7973e-07	-5.37804	0.170372	0.0161766	2.42139	0.157166	0.0136585	-2.49285
UPP DLPFC
		Two-sided Student's t-test	Two-sided Student's t-test	Two-sided Student's t-test	Two-sided Student's t-test	Two-sided Student's t-test	Two-sided Student's t-test	Two-sided Student's t-test	Two-sided Student's t-test	Two-sided Student's t-test
		ADD vs Ctrl	ADD vs Ctrl	ADD vs Ctrl	AsymAD vs ADD	AsymAD vs ADD	AsymAD vs ADD	AsymAD vs Ctrl	AsymAD vs Ctrl	AsymAD vs Ctrl
		Q-value	P-value	t-statistic	Q-value	P-value	t-statistic	Q-value	P-value	t-statistic
1	ANM5	0.996247	0.988847	-0.0140487	0.865596	0.684895	0.408264	0.879625	0.714439	0.36938
2	A4
3	IF5	0.411441	0.131489	1.52537	0.803515	0.563841	-0.580028	0.670053	0.359835	0.925344
4	KHDR2
5	BRI3B
6	TICN3
7	AL1A1	0.15695	0.0289498	-2.22817	0.199513	0.0416347	2.07705	0.942447	0.846299	0.194989
8	FRIL
9	CO4A
10	CO4B	0.0207544	0.00174998	3.24939	0.00910762	0.000595124	-3.61053	0.728431	0.431597	-0.794108
11	JMJD7
12	CAPG	0.000509059	1.57161e-05	4.627	0.303071	0.0781023	-1.7892	0.486597	0.182587	1.3542
13	PDK2	0.0499395	0.00577875	-2.84502	0.696527	0.391034	-0.863418	0.154302	0.0281168	-2.27065
14	SERC	5.59848e-06	5.19392e-08	6.07139	6.68729e-06	6.36441e-08	-6.08281	0.633753	0.318642	-1.00868
15	AL1L1	0.000429576	1.25143e-05	4.68791	0.000597528	1.91582e-05	-4.60229	0.869702	0.693351	-0.396913
16	EGFR	0.625658	0.309344	1.02529	0.0730125	0.00965191	-2.67995	0.307344	0.0803682	-1.80231
17	HSPB1	2.96576e-09	3.78637e-12	8.3035	7.86893e-06	8.03698e-08	-6.02465	0.493848	0.188345	1.33622
18	K2C8
19	K2C7
20	CLUS	1.10613e-07	2.95275e-10	7.29444	0.00164482	6.50979e-05	-4.26087	0.514208	0.20463	1.28756
21	GFAP	1.68723e-07	5.09145e-10	7.16741	0.000119985	2.22814e-06	-5.1778	0.217681	0.0476997	2.03694
22	FAAA	0.0279984	0.00258342	3.19545	0.00574987	0.000331176	-3.89399	0.991258	0.976092	0.0302833
23	MK01	2.46397e-09	1.63894e-12	8.49694	8.1159e-07	3.39105e-09	-6.80407	0.586271	0.270749	1.11536
24	PRDX1	2.00955e-08	3.73175e-11	7.77456	3.55795e-06	2.87613e-08	-6.2798	0.512876	0.203579	1.29061
25	PA1B3	1.11879e-07	3.11641e-10	7.28188	7.12558e-06	7.02964e-08	-6.05805	0.856659	0.665462	0.435315
26	KS6A2	9.28455e-06	9.59058e-08	5.9315	0.00186981	7.85317e-05	-4.2115	0.693823	0.387181	0.873411
27	AL1L2
28	PLCD3	0.0154804	0.00117145	3.42781	0.0367387	0.003731	-3.03972	0.98705	0.960221	-0.0503412
29	WIPF2	0.993939	0.98298	0.0214739	0.77169	0.501871	0.679002	0.775017	0.507959	0.674756
30	PBIP1	0.000433351	1.28058e-05	4.68177	3.65795e-05	4.96728e-07	-5.56531	0.137088	0.0234685	-2.34739
31	CMBL	0.000395513	1.13113e-05	4.71482	0.00163688	6.45938e-05	-4.26308	0.965559	0.905092	-0.11992
32	ICAM1
33	IRGQ	0.00186981	7.80848e-05	-4.28915	0.00714722	0.000441309	3.80689	0.933291	0.825916	-0.221597
BLSA DLPFC
		Two-sided Student's t-test	Two-sided Student's t-test	Two-sided Student's t-test	Two-sided Student's t-test	Two-sided Student's t-test	Two-sided Student's t-test	Two-sided Student's t-test	Two-sided Student's t-test	Two-sided Student's t-test
		ADD vs Ctrl	ADD vs Ctrl	ADD vs Ctrl	AsymAD vs ADD	AsymAD vs ADD	AsymAD vs ADD	AsymAD vs Ctrl	AsymAD vs Ctrl	AsymAD vs Ctrl
		Q-value	P-value	t-statistic	Q-value	P-value	t-statistic	Q-value	P-value	t-statistic
1	ANM5	0.734466	0.364892	-0.922221	0.360513	0.0556728	1.99661	0.817743	0.487357	0.706395
2	A4	0.0414996	0.00048141	3.98876	0.957556	0.815424	-0.235644	0.103031	0.00368923	3.24804
3	IF5	0.691833	0.304926	-1.04658	0.876776	0.608877	-0.517493	0.595865	0.201642	-1.31624
4	KHDR2
5	BRI3B
6	TICN3
7	AL1A1	0.82217	0.493762	-0.694122	0.242271	0.0218864	2.4275	0.503678	0.124424	1.59748
8	FRIL	0.991844	0.956661	-0.0548703	0.526316	0.138412	-1.52526	0.547036	0.159517	-1.456
9	CO4A	0.104594	0.00382785	3.17552	0.436004	0.0848505	-1.78651	0.412907	0.0749063	1.86961
10	CO4B
11	JMJD7
12	CAPG	0.38687	0.0637608	1.93639	0.626952	0.228078	-1.23232	0.725378	0.352094	0.950682
13	PDK2	0.967606	0.848062	-0.193512	0.653872	0.260952	-1.14734	0.578074	0.184686	-1.36942
14	SERC	0.392009	0.0660619	1.91872	0.721346	0.346293	-0.957937	0.833206	0.518694	0.655894
15	AL1L1	0.23659	0.0205457	2.46668	0.134965	0.00666353	-2.93067	0.929254	0.732098	-0.346718
16	EGFR	0.978072	0.882554	0.149192	0.632954	0.237087	-1.20817	0.756755	0.390448	-0.876089
17	HSPB1	0.0725735	0.00171384	3.49593	0.024912	0.00015234	-4.37575	0.525649	0.137651	-1.5407
18	K2C8
19	K2C7
20	CLUS	0.115408	0.00466597	3.09514	0.0542058	0.00102065	-3.66614	0.914473	0.693279	-0.399635
21	GFAP	0.0157584	4.91e-05	4.85672	0.232886	0.0200063	-2.467	0.331537	0.0470579	2.10374
22	FAAA
23	MK01	0.755378	0.389363	0.875416	0.346176	0.0511901	-2.03713	0.825501	0.501445	-0.683471
24	PRDX1	0.803592	0.463903	0.743403	0.986443	0.924614	-0.0954793	0.848328	0.548141	0.609955
25	PA1B3	0.273727	0.0294013	2.30505	0.0795834	0.00215697	-3.37884	0.893932	0.646907	-0.464424
26	KS6A2	0.658863	0.267195	1.13387	0.260571	0.0269011	-2.33562	0.689432	0.299957	-1.06155
27	AL1L2
28	PLCD3	0.84397	0.540633	0.620033	0.957556	0.815485	-0.235564	0.923272	0.713915	0.371369
29	WIPF2	0.849157	0.549831	-0.605905	0.910911	0.685661	0.408987	0.96514	0.836183	-0.209245
30	PBIP1	0.145105	0.00810732	2.86704	0.116422	0.00476478	-3.06627	0.917246	0.700011	0.390378
31	CMBL	0.934215	0.749901	-0.322169	0.986201	0.921999	-0.0988026	0.778577	0.426542	-0.81013
32	ICAM1
33	IRGQ	0.32127	0.0442104	-2.11458	0.305821	0.0395773	2.15889	0.98723	0.929558	0.0894196
BLSA Precuneus
		Two-sided Student's t-test	Two-sided Student's t-test	Two-sided Student's t-test	Two-sided Student's t-test	Two-sided Student's t-test	Two-sided Student's t-test	Two-sided Student's t-test	Two-sided Student's t-test	Two-sided Student's t-test
		ADD vs Ctrl	ADD vs Ctrl	ADD vs Ctrl	AsymAD vs ADD	AsymAD vs ADD	AsymAD vs ADD	AsymAD vs Ctrl	AsymAD vs Ctrl	AsymAD vs Ctrl
		Q-value	P-value	t-statistic	Q-value	P-value	t-statistic	Q-value	P-value	t-statistic
1	ANM5	0.99321	0.954896	-0.0570345	0.993447	0.955493	0.0562788	0.999817	0.999694	0.000387698
2	A4	0.131452	0.00149524	3.49533	0.708772	0.2728	-1.11714	0.37904	0.0345391	2.24106
3	IF5	0.93094	0.740659	0.334059	0.789251	0.391948	-0.868625	0.907716	0.66481	-0.438689
4	KHDR2
5	BRI3B
6	TICN3
7	AL1A1	0.980831	0.906614	0.118305	0.705948	0.26799	1.12865	0.711313	0.278194	1.10953
8	FRIL	0.749031	0.327729	-0.994929	0.839075	0.483236	-0.70992	0.706239	0.270515	-1.12789
9	CO4A	0.443418	0.0541899	2.00384	0.711313	0.278633	-1.10338	0.743553	0.320726	1.01394
10	CO4B
11	JMJD7
12	CAPG	0.683322	0.235716	1.21003	0.598537	0.14068	-1.51325	0.948802	0.798293	-0.258411
13	PDK2	0.415183	0.0456441	-2.08536	0.362487	0.0308074	2.2663	0.940743	0.780856	0.281346
14	SERC	0.994993	0.975535	0.0309244	0.955968	0.818942	-0.230923	0.967581	0.867187	-0.169033
15	AL1L1	0.38996	0.0389285	2.15953	0.503819	0.0752891	-1.84261	0.966946	0.864566	0.172404
16	EGFR	0.66017	0.209282	1.2831	0.361616	0.029943	-2.27912	0.751271	0.330307	-0.99365
17	HSPB1	0.261777	0.0115891	2.68893	0.13133	0.00144515	-3.50816	0.789251	0.393191	-0.869493
18	K2C8
19	K2C7
20	CLUS	0.296856	0.0173226	2.51922	0.252561	0.0102728	-2.7389	0.992224	0.95307	0.0594696
21	GFAP	0.0443645	9.32489e-05	4.50737	0.309154	0.0195091	-2.46803	0.468008	0.0604074	1.97062
22	FAAA
23	MK01	0.778533	0.371641	0.906989	0.341446	0.0262349	-2.3382	0.657182	0.205451	-1.30148
24	PRDX1	0.267982	0.0133527	2.62968	0.553848	0.105182	-1.67071	0.741861	0.317838	1.02014
25	PA1B3	0.528484	0.089916	1.75243	0.155042	0.00212867	-3.36143	0.822469	0.453639	-0.761735
26	KS6A2	0.0728424	0.000246844	4.15812	0.158423	0.00247459	-3.30381	0.955968	0.815547	-0.235854
27	AL1L2
28	PLCD3	0.744575	0.321839	1.00732	0.90027	0.632125	-0.483679	0.887006	0.592422	0.54258
29	WIPF2	0.47469	0.0627995	-1.93241	0.778533	0.371282	0.907679	0.688082	0.241782	-1.20018
30	PBIP1	0.0953938	0.000578471	3.84822	0.0714474	0.000229678	-4.18413	0.958904	0.834423	0.211318
31	CMBL	0.40524	0.0431895	2.11127	0.760399	0.342029	-0.965469	0.711313	0.277979	1.11004
32	ICAM1
33	IRGQ	0.673121	0.224457	-1.24036	0.763759	0.345211	0.959027	0.892576	0.60719	-0.520928

## Sheet: Figure 3c
		A4	A4	A4	A4	APOE	APOE	APOE	APOE	TAU	TAU	TAU	TAU		A4	A4	A4	A4	APOE	APOE	APOE	APOE	TAU	TAU	TAU	TAU
		CAUD	HIPP	IPL	SMTG	CAUD	HIPP	IPL	SMTG	CAUD	HIPP	IPL	SMTG		CAUD	HIPP	IPL	SMTG	CAUD	HIPP	IPL	SMTG	CAUD	HIPP	IPL	SMTG
		Rho	Rho	Rho	Rho	Rho	Rho	Rho	Rho	Rho	Rho	Rho	Rho		Q-value	Q-value	Q-value	Q-value	Q-value	Q-value	Q-value	Q-value	Q-value	Q-value	Q-value	Q-value
1	ANM5	-0.0331546	-0.0857143	0.101433	0.262283	0.352664	0.00557491	0.063136	0.187438	-0.0556954	-0.0918118	0.257468	0.124412		0.960994	0.879443	0.861198	0.528718	0.34197	0.99208	0.909955	0.669787	0.935616	0.874539	0.508513	0.827278
2	A4	1	1	1	1	-0.169056	0.29878	0.60105	0.525988	-0.104497	0.552787	0.32706	0.138418		0	0	0	0	0.702502	0.404401	0.0411481	0.113856	0.860727	0.016946	0.338916	0.797544
3	IF5	0.0106139	0.0188153	-0.0699201	-0.362075	0.171901	-0.0341463	-0.155706	-0.115002	0.163585	0.134843	-0.0760477	0.182624		0.988274	0.977083	0.910348	0.289933	0.697301	0.952537	0.731726	0.815019	0.74469	0.792253	0.907681	0.69943
4	KHDR2	0.104278	-0.148258	0.366014	0.420724	0.0252763	-0.0369338	-0.123099	0.317431	-0.24193	0.0468641	0.16446	0.122223		0.856117	0.764396	0.280811	0.179478	0.965329	0.947812	0.797059	0.394687	0.550833	0.945268	0.743494	0.829389
5	BRI3B	0.222672	-0.278223	-0.307364	-0.407375	0.232301	0.170209	-0.0281212	-0.15877	0.329467	0.220732	-0.0581026	-0.0443156		0.618304	0.462466	0.416596	0.202152	0.571076	0.688014	0.962816	0.723943	0.334061	0.582806	0.933106	0.951987
6	TICN3	0.5129	0.509158	0.440858	0.650946	-0.564499	0.297314	0.123536	0.327935	-0.256966	0.306471	0.212605	0.132728		0.308435	0.161616	0.149407	0.00331757	0.288469	0.533863	0.796385	0.379509	0.728784	0.511718	0.627375	0.810404
7	AL1A1	-0.288544	0.0980836	-0.168618	0.092242	0.190502	0.184321	-0.0699201	0.0486924	0.0694824	0.00121951	-0.103622	0.115658		0.463585	0.860047	0.735247	0.874635	0.663203	0.659321	0.898792	0.933622	0.915271	0.999352	0.862392	0.841697
8	FRIL	0.144108	0.166028	0.109531	0.112813	0.00186016	0.130488	-0.0272459	0.065981	0.00667469	0.179617	0.273225	0.226174		0.783525	0.728147	0.845901	0.839769	0.99832	0.77557	0.964004	0.904484	0.99331	0.688901	0.465665	0.592345
9	CO4A	0.0887406	0.250871	0.290294	0.348288	-0.129226	0.0405923	0.276288	0.431885	-0.522267	0.174913	-0.0421271	0.138637		0.879873	0.533277	0.4604	0.318939	0.785758	0.942693	0.471163	0.232308	0.0404884	0.700702	0.954357	0.796816
10	CO4B	0.0887406	0.20784	0.27038	0.36098	-0.129226	0.0433798	0.244556	0.428822	-0.522267	0.158362	-0.0591968	0.136886		0.879873	0.631802	0.507794	0.292941	0.785758	0.938495	0.544291	0.234421	0.0404884	0.742548	0.9317	0.801041
11	JMJD7	-0.197059	-0.0662021	-0.128666	-0.0245968	-0.0382353	-0.174739	0.182185	0.0302419	0.552941	0.0388502	-0.0711144	0.246774		0.82342	0.911731	0.83193	0.97532	0.96876	0.679843	0.708829	0.964004	0.264808	0.956313	0.923768	0.604154
12	CAPG	0.110406	0.179965	0.417879	0.464493	-0.0933363	-0.246864	0.236459	0.27038	-0.451581	0.00121951	0.360105	0.0405953		0.84508	0.691153	0.185251	0.115324	0.860538	0.513119	0.563404	0.484143	0.104282	0.999352	0.264808	0.956109
13	PDK2	-0.252872	-0.20453	-0.171901	-0.222672	0.0799869	0.276481	-0.252216	0.0180545	0.207134	0.0412892	-0.150673	-0.0633549		0.549957	0.639992	0.729233	0.618304	0.884414	0.448502	0.526327	0.976096	0.641502	0.952888	0.769771	0.926776
14	SERC	0.0401576	0.341115	0.315899	0.310428	0.147609	-0.155052	0.231863	0.385928	-0.543714	-0.0226481	0.253529	0.000328263		0.95143	0.30657	0.392718	0.408088	0.748141	0.718183	0.571234	0.29497	0.0280788	0.974806	0.520485	1
15	AL1L1	0.0935551	0.478223	0.538024	0.606522	-0.218295	0.115157	0.366233	0.361856	-0.029872	0.187108	0.519641	0.278039		0.872119	0.0776637	0.0400872	0.0111798	0.602459	0.804695	0.323574	0.328688	0.970212	0.671315	0.0428816	0.452106
16	EGFR	0.140169	0.118386	0.278477	0.202976	0.0913667	0.102814	0.286136	0.118065	-0.588139	0.00919325	0.302987	0.193128		0.789358	0.824653	0.488345	0.659353	0.864573	0.835095	0.449507	0.808201	0.0126915	0.989796	0.391632	0.675111
17	HSPB1	0.0366561	0.315157	0.538462	0.431229	-0.106686	0.0719512	0.506948	0.54634	-0.417879	0.120035	0.316555	0.320495		0.956294	0.36759	0.0400336	0.163216	0.832841	0.892345	0.136064	0.0912344	0.155652	0.826742	0.36047	0.351491
18	K2C8	0.050662	-0.0952962	0.382427	0.405187	-0.0622606	-0.230488	0.289638	0.182624	-0.500383	-0.221777	0.315461	-0.0541635		0.936216	0.863849	0.247964	0.206452	0.911338	0.556534	0.444135	0.677746	0.0561051	0.582002	0.363429	0.938172
19	K2C7	0.0764854	-0.0858885	0.417879	0.406718	-0.0688259	-0.225087	0.320713	0.180873	-0.495787	-0.216202	0.292045	-0.0727651		0.898412	0.87888	0.185251	0.203564	0.90074	0.567928	0.389913	0.682703	0.0593917	0.595961	0.416826	0.912578
20	CLUS	0.0226502	0.245122	0.543057	0.341066	0.23821	0.407666	0.791881	0.655761	-0.327279	0.0743902	0.323558	0.406062		0.974301	0.545605	0.0372816	0.335299	0.559765	0.244537	4.61717e-06	0.00851353	0.338244	0.906008	0.34535	0.175227
21	GFAP	0.00448627	0.0625436	0.513732	0.485939	-0.0939928	-0.315505	0.322026	0.248495	-0.473684	-0.214111	0.271474	0.00973848		0.995025	0.916029	0.0577671	0.0892507	0.859192	0.379509	0.388464	0.534796	0.0812152	0.60191	0.470915	0.9893
22	FAAA	0.227924	0.289199	0.59361	0.439326	0.101215	0.0538328	0.323558	0.253091	-0.522705	0.114634	0.382427	0.306051		0.60874	0.431768	0.0143635	0.150697	0.845611	0.92304	0.386486	0.524109	0.0403962	0.833847	0.218354	0.383639
23	MK01	0.528395	0.468815	0.558595	0.445454	-0.223329	0.351394	0.155269	0.482438	-0.120035	0.516028	0.297297	0.333625		0.0470679	0.0894464	0.0289889	0.141636	0.589077	0.32488	0.732206	0.164697	0.832109	0.0331294	0.4049	0.323857
24	PRDX1	0.0359996	0.134843	0.594047	0.391618	0.0725462	-0.173693	0.292264	0.289857	-0.546121	-0.0771777	0.216763	0.209104		0.957053	0.788947	0.0142587	0.230077	0.895018	0.683263	0.439998	0.443967	0.0270773	0.900177	0.618898	0.636568
25	PA1B3	0.555969	0.441289	0.692089	0.651822	-0.20232	0.183798	0.274757	0.435824	-0.313492	0.133101	0.40825	0.285042		0.0300658	0.12629	0.000785516	0.00331757	0.637211	0.661329	0.474147	0.229772	0.369033	0.797112	0.171539	0.433018
26	KS6A2	0.27607	0.131882	0.57282	0.538899	-0.116534	0.0264808	0.212386	0.442827	-0.287231	0.128049	0.477623	0.295984		0.494091	0.793084	0.0220511	0.0400336	0.812589	0.963625	0.614833	0.219168	0.428137	0.809497	0.0771681	0.407336
27	AL1L2	0.120692	0.384495	0.478936	0.606303	-0.147828	0.113589	0.34785	0.380457	-0.0191487	0.21899	0.51417	0.312397		0.826173	0.218812	0.0966165	0.0111798	0.747405	0.808	0.349075	0.303828	0.980724	0.587373	0.0465966	0.371165
28	PLCD3	-0.0364372	0.221951	0.596892	0.464931	0.0294343	-0.184495	0.250684	0.238648	-0.518109	-0.138676	0.492067	0.246745		0.956401	0.601969	0.0132289	0.11525	0.960567	0.659164	0.529294	0.558625	0.0438666	0.781982	0.0628886	0.538024
29	WIPF2	-0.171887	0.0228223	-0.380457	-0.469964	-0.202139	0.33101	-0.370391	-0.248933	0.437128	0.189373	-0.175402	-0.0918044		0.750236	0.973622	0.250764	0.108867	0.663031	0.35266	0.320058	0.53334	0.161038	0.665864	0.716961	0.881563
30	PBIP1	0.277164	0.314111	0.45377	0.645694	-0.148047	0.0512195	0.270599	0.334719	-0.305832	0.130139	0.322902	0.232082		0.491133	0.369853	0.131276	0.00387897	0.746945	0.925755	0.483626	0.365632	0.384304	0.80502	0.346192	0.577738
31	CMBL	0.0944305	-0.0573171	0.33078	0.189408	0.0749535	-0.167073	0.439107	0.18897	-0.163803	-0.159233	0.28351	0.375862		0.870963	0.924347	0.360905	0.686124	0.892322	0.693055	0.225771	0.666197	0.744292	0.740688	0.437991	0.230336
32	ICAM1	0.0727651	0.303833	0.580698	0.73345	-0.0309662	-0.00365854	0.296641	0.363825	-0.319182	0.126307	0.306051	0.112813		0.906213	0.393209	0.0183803	0.000125621	0.959223	0.995564	0.435411	0.326422	0.354352	0.811881	0.383639	0.847124
33	IRGQ	-0.290513	-0.435889	-0.509356	-0.639567	0.110844	-0.157666	-0.413065	-0.550498	0.376518	-0.162892	-0.410001	-0.422475		0.459517	0.133904	0.0623308	0.00470004	0.823856	0.712224	0.261653	0.0912344	0.230133	0.731947	0.167445	0.14755

## Sheet: Figure 3d
		Age	Age	Age	Age	Sex	Sex	Sex	Sex	A Score	A Score	A Score	A Score	B Score	B Score	B Score	B Score	C Score	C Score	C Score	C Score	APOE-e4	APOE-e4	APOE-e4	APOE-e4		Age	Age	Age	Age	Sex	Sex	Sex	Sex	A Score	A Score	A Score	A Score	B Score	B Score	B Score	B Score	C Score	C Score	C Score	C Score	APOE-e4	APOE-e4	APOE-e4
		CAUD	HIPP	IPL	SMTG	CAUD	HIPP	IPL	SMTG	CAUD	HIPP	IPL	SMTG	CAUD	HIPP	IPL	SMTG	CAUD	HIPP	IPL	SMTG	CAUD	HIPP	IPL	SMTG		CAUD	HIPP	IPL	SMTG	CAUD	HIPP	IPL	SMTG	CAUD	HIPP	IPL	SMTG	CAUD	HIPP	IPL	SMTG	CAUD	HIPP	IPL	SMTG	CAUD	HIPP	IPL
		Rho	Rho	Rho	Rho	Rho	Rho	Rho	Rho	Rho	Rho	Rho	Rho	Rho	Rho	Rho	Rho	Rho	Rho	Rho	Rho	Rho	Rho	Rho	Rho		Q-value	Q-value	Q-value	Q-value	Q-value	Q-value	Q-value	Q-value	Q-value	Q-value	Q-value	Q-value	Q-value	Q-value	Q-value	Q-value	Q-value	Q-value	Q-value	Q-value	Q-value	Q-value	Q-value
1	ANM5	-0.337698	-0.0290462	-0.295891	-0.0900971	-0.171337	-0.0992108	-0.243733	-0.163412	-0.352762	-0.322107	-0.00369833	-0.187002	-0.122119	-0.0471312	0.137745	0.160431	-0.180079	-0.246123	0.142924	0.0777289	-0.356619	-0.282454	-0.120286	-0.0278214		0.603535	0.980115	0.62514	0.920226	0.953609	0.975201	0.929921	0.95707	0.446819	0.475548	0.998565	0.759101	0.815564	0.941247	0.782722	0.73689	0.634937	0.454636	0.722658	0.874559	0.826582	0.899735	0.987376
2	A4	-0.100258	-0.173841	-0.251946	-0.242342	0.108594	-0.057873	-0.108594	-0.0913187	0.718786	0.629486	0.544613	0.588443	0.680735	0.772768	0.787756	0.7714	0.610386	0.693758	0.647491	0.733376	0.29086	0.201141	0.228297	0.0885225		0.910668	0.797698	0.69385	0.706623	0.975201	0.988184	0.975201	0.975201	0.000620156	0.0160701	0.160957	0.106249	0.00241613	5.82268e-06	7.31165e-06	2.23204e-05	0.0243367	0.00056168	0.0086169	0.000220785	0.899735	0.970205	0.961436
3	IF5	-0.243905	-0.141655	-0.0978631	0.0706967	-0.0313716	-0.107478	0.277518	0.341244	0.140949	-0.0486339	-0.0665699	-0.426748	-0.0269288	0.111707	-0.00720234	-0.531267	0.0646712	-0.000672991	0.184791	-0.280505	0.0834641	-0.136947	0.0319125	-0.179574		0.704944	0.845727	0.913005	0.94293	0.991283	0.975201	0.908001	0.83789	0.836825	0.950047	0.933209	0.313479	0.969675	0.828378	0.992701	0.0811319	0.899049	1	0.622534	0.401286	0.990761	0.981136	0.991149
4	KHDR2	-0.169507	-0.0813817	-0.258521	-0.0828631	0.012066	0.0206689	-0.0796356	0.216281	0.000650132	-0.175887	0.375586	0.0247737	0.299223	-0.163123	0.450146	0.18939	0.222955	-0.37226	0.330603	0.138063	-0.0328798	0.248217	0.0466414	-0.0986394		0.810636	0.925459	0.683548	0.928163	0.991373	0.991283	0.980898	0.929921	1	0.768032	0.400661	0.975974	0.441483	0.720261	0.179309	0.681754	0.526574	0.208699	0.300645	0.735863	0.991149	0.9395	0.990892
5	BRI3B	-0.206213	0.142091	0.148603	0.202116	-0.123073	0.181887	-0.0072396	0.0096125	0.0702142	-0.491107	-0.352437	-0.20778	-0.126878	-0.450501	-0.359217	-0.348796	-0.135655	-0.484938	-0.427329	-0.303374	0.093581	-0.00855921	-0.19884	-0.184633		0.767527	0.844851	0.8434	0.770669	0.974105	0.94762	0.992293	0.992293	0.928749	0.20163	0.446819	0.718906	0.805147	0.157169	0.330921	0.344575	0.741817	0.0846563	0.157824	0.35234	0.987423	0.996318	0.970205
6	TICN3	0.0671488	-0.204494	-0.517809	-0.178769	-0.0988454	-0.285561	-0.0072396	0.019225	0.713799	0.323466	0.550777	0.507995	0.713331	0.320256	0.421337	0.491031	0.396251	0.443784	0.405674	0.579013	0.274571	-0.0193552	0.262665	0.164399		0.965998	0.81024	0.418944	0.799018	0.986977	0.929921	0.992293	0.991373	0.188382	0.612772	0.160957	0.20163	0.0970117	0.511205	0.223196	0.124022	0.426056	0.226835	0.186128	0.0411721	0.970205	0.993712	0.936307
7	AL1A1	-0.114392	-0.183349	-0.308055	-0.231819	-0.103768	-0.0785419	0.0748092	0.240312	-0.1953	0.0578521	0.0914994	-0.0825791	-0.466307	0.180261	-0.135944	-0.0873912	-0.386955	0.105948	0.0880645	-0.0085149	0.00252922	-0.132668	0.0613703	0.0278214		0.891509	0.784504	0.62119	0.725176	0.975201	0.980898	0.983483	0.929921	0.744891	0.940659	0.902529	0.914002	0.157825	0.685239	0.786616	0.87862	0.208384	0.803129	0.854772	0.99181	0.996332	0.981136	0.990761
8	FRIL	-0.0857942	-0.322125	-0.438795	-0.397107	-0.1279	-0.148816	-0.012066	-0.211475	0.0656633	0.0397336	0.299839	-0.036761	0.160696	0.273606	0.24488	0.0256279	-0.150066	0.174016	0.245426	0.0409932	0.159341	-0.188303	0.0957376	0.0126461		0.923563	0.606853	0.564509	0.595765	0.971193	0.961827	0.991373	0.929921	0.933763	0.959278	0.55151	0.964173	0.736219	0.47873	0.565924	0.9718	0.705368	0.632299	0.477109	0.940631	0.97191	0.970205	0.987423
9	CO4A	-0.0557717	0.0155262	-0.150137	-0.204637	-0.084462	-0.268696	-0.137552	-0.129769	0.119884	0.295088	0.198477	0.0602028	0.469814	0.433974	0.170155	0.0973861	0.449125	0.332938	0.17252	0.121033	-0.174516	-0.0813125	0.213568	0.0784057		0.957465	0.989028	0.84018	0.768533	0.979065	0.907097	0.969002	0.971193	0.86214	0.537591	0.737299	0.940659	0.153731	0.179309	0.719773	0.860203	0.13146	0.273437	0.653424	0.776862	0.970205	0.990761	0.967222
10	CO4B	-0.0557717	0.0122116	-0.130411	-0.206829	-0.084462	-0.27283	-0.118247	-0.148994	0.119884	0.263301	0.192039	0.0641986	0.469814	0.392658	0.150349	0.101743	0.449125	0.295635	0.165301	0.130156	-0.174516	-0.0727533	0.223388	0.0784057		0.957465	0.990455	0.867115	0.767527	0.979065	0.895818	0.975201	0.963719	0.86214	0.608103	0.749115	0.9353	0.153731	0.24109	0.753982	0.852209	0.13146	0.343131	0.671486	0.756041	0.970205	0.990761	0.962791
11	JMJD7	-0.150221	-0.0990886	-0.128008	0.0670776	-0.219382	-0.107478	-0.225147	0.0505181	-0.0338954	-0.123545	-0.212208	-0.153196	-0.222926	-0.00275442	-0.17848	-0.122384	-0.254893	-0.104121	-0.210988	-0.254621	-0.121578	-0.239658	0.0241197	-0.0476731		0.917961	0.905722	0.889091	0.951729	0.969798	0.975201	0.933539	0.989005	0.980924	0.852111	0.745633	0.841543	0.781845	0.997381	0.732087	0.838111	0.688694	0.807655	0.602429	0.514119	0.990761	0.948042	0.99195
12	CAPG	-0.0406509	0.0210214	-0.310576	-0.0391298	-0.0313716	-0.0496054	0.0168924	0.0624812	0.111043	0.167941	0.270937	0.21737	0.475575	0.305128	0.386226	0.330856	0.519513	0.190264	0.266359	0.391442	-0.442613	-0.299572	-0.115376	-0.331327		0.969882	0.986448	0.620823	0.970924	0.991283	0.989005	0.991373	0.988184	0.872829	0.782042	0.612772	0.704016	0.147575	0.406864	0.277523	0.383467	0.071662	0.588954	0.430909	0.202219	0.739903	0.871517	0.987423
13	PDK2	0.173013	0.128571	0.331288	0.369815	0.0892884	0.210823	0.103768	0.235506	-0.231707	-0.400196	-0.143413	-0.23868	-0.456036	-0.367256	-0.0855278	-0.219887	-0.273334	-0.330439	-0.22377	-0.250825	0.134048	-0.0385164	-0.0662799	-0.0328798		0.806951	0.863434	0.608782	0.59909	0.975201	0.929921	0.975201	0.929921	0.67527	0.333452	0.833573	0.663977	0.170264	0.287798	0.881457	0.614973	0.417147	0.278059	0.52438	0.46599	0.981136	0.990892	0.990761
14	SERC	-0.135649	-0.075712	-0.29874	-0.436894	0.0024132	-0.27283	-0.0217188	-0.096125	-0.0135227	0.28089	0.24135	0.0364946	0.291457	0.454173	0.250281	0.123014	0.44186	0.362935	0.377522	0.159107	-0.48308	-0.222539	-0.00736443	-0.209925		0.861878	0.932077	0.624286	0.564509	0.996022	0.895818	0.991283	0.975201	0.988091	0.566755	0.660516	0.964361	0.460769	0.152785	0.551622	0.814056	0.140365	0.224133	0.223133	0.688099	0.605881	0.957907	0.996318
15	AL1L1	0.0869995	0.157966	-0.529206	-0.31249	-0.166511	0.0454716	-0.287171	0.0096125	0.0663134	0.336729	0.216832	0.388655	0.320766	0.544763	0.6149	0.569708	0.370519	0.466768	0.386184	0.548603	-0.204866	-0.231099	0.0417318	-0.0986394		0.922411	0.819687	0.384283	0.620823	0.95707	0.989005	0.888658	0.992293	0.933209	0.448867	0.70467	0.378765	0.40138	0.05419	0.0201375	0.0508932	0.232951	0.102318	0.208962	0.0537158	0.970205	0.948042	0.990892
16	EGFR	0.0452529	-0.284936	-0.185534	-0.304708	0.0168924	-0.0585482	-0.243733	-0.0865125	0.126646	-0.116965	-0.00684876	-0.0708582	0.46806	0.0130972	0.166554	0.101999	0.361825	0.245551	-0.0216552	0.0175164	-0.144165	-0.181625	0.0270029	-0.0480551		0.965748	0.628317	0.792985	0.62119	0.991373	0.988438	0.929921	0.979065	0.853732	0.861882	0.995894	0.927901	0.155418	0.985749	0.724935	0.852209	0.249293	0.462636	0.972187	0.979142	0.981136	0.970205	0.991149
17	HSPB1	-0.228127	-0.0710019	-0.376987	-0.218886	-0.166511	-0.136415	-0.23408	-0.211475	-0.0315964	0.261288	0.270663	0.178477	0.365856	0.340018	0.494261	0.24039	0.389218	0.296116	0.316166	0.184408	-0.356619	-0.10699	0.125195	0.0480551		0.731171	0.939725	0.595765	0.747348	0.95707	0.964486	0.929921	0.929921	0.969376	0.612772	0.612772	0.775666	0.31822	0.340788	0.119456	0.57527	0.205833	0.342321	0.32591	0.623772	0.826582	0.987423	0.983374
18	K2C8	0.151756	0.146103	-0.14148	0.0340878	0.036198	-0.0248027	0.0651564	-0.0913187	0.0373176	-0.00709906	0.153138	0.179809	0.391407	0.0826326	0.354715	0.310098	0.462941	0.0170171	0.292345	0.328797	-0.462846	-0.10699	-0.051551	-0.204866		0.838462	0.838189	0.853853	0.976088	0.991283	0.991283	0.986977	0.975201	0.963314	0.995467	0.819038	0.773335	0.267001	0.881173	0.339204	0.422733	0.118097	0.978936	0.373793	0.303572	0.707338	0.987423	0.990892
19	K2C7	0.14047	0.103275	-0.180384	0.0409931	0.0265452	-0.0454716	-0.0072396	-0.105737	0.0529207	-0.0203436	0.200258	0.182207	0.413201	0.0700847	0.379924	0.311892	0.490929	0.0259582	0.329881	0.341448	-0.457788	-0.102711	-0.0171837	-0.19475		0.854384	0.899524	0.798341	0.969166	0.991283	0.989005	0.992293	0.975201	0.947384	0.980555	0.733544	0.769021	0.233071	0.904361	0.291062	0.417759	0.096029	0.963889	0.301842	0.280668	0.707338	0.987423	0.993317
20	CLUS	-0.287515	0.0576563	-0.39485	-0.170987	0.0265452	-0.194288	-0.156858	-0.173025	-0.212853	-0.0770301	0.14218	0.0524777	0.100075	0.112625	0.263786	0.128396	0.179007	0.119792	0.217996	0.163973	-0.240275	-0.201141	0.243026	0.174516		0.636814	0.951785	0.595765	0.809759	0.991283	0.93571	0.95707	0.953609	0.712092	0.917899	0.836598	0.94806	0.854731	0.826161	0.52306	0.80229	0.637344	0.768617	0.537513	0.675463	0.948042	0.970205	0.948042
21	GFAP	0.0853559	0.17262	-0.147397	-0.246397	0.0265452	-0.165351	-0.0313716	-0.00480625	0.0537009	0.0913342	0.254363	0.292223	0.36811	0.191585	0.519469	0.246284	0.530113	0.13979	0.384741	0.371128	-0.402145	-0.21398	-0.115376	-0.12899		0.923937	0.798341	0.845796	0.703317	0.991283	0.953609	0.991283	0.996022	0.947212	0.897355	0.639256	0.566336	0.313997	0.661262	0.092829	0.563031	0.0638591	0.716472	0.211133	0.231703	0.759582	0.962791	0.987423
22	FAAA	-0.0179697	-0.0332331	-0.238247	-0.178441	0.06033	-0.0372041	-0.036198	-0.019225	0.129636	0.232574	0.298469	0.24534	0.399674	0.315228	0.533874	0.332394	0.443051	0.288425	0.336377	0.336947	-0.265568	-0.166905	0.0417318	-0.0581719		0.988135	0.975333	0.714904	0.799973	0.988184	0.991283	0.991283	0.991373	0.851452	0.659831	0.55401	0.6499	0.252111	0.389531	0.0787949	0.378546	0.138565	0.359015	0.289422	0.288605	0.933118	0.970205	0.990892
23	MK01	-0.35764	0.111475	-0.198028	-0.201129	-0.388525	0.148816	-0.24856	-0.096125	0.3473	0.180337	0.210531	0.248803	0.555735	0.339406	0.532073	0.321118	0.380405	0.21853	0.318331	0.33123	0.0784057	0.21398	0.0270029	0.118873		0.601991	0.889091	0.774897	0.771409	0.790846	0.961827	0.924673	0.975201	0.452517	0.758116	0.715788	0.646737	0.0564356	0.341144	0.0803055	0.400351	0.218579	0.516321	0.321624	0.299535	0.990761	0.962791	0.991149
24	PRDX1	-0.0976279	0.0607964	-0.156603	-0.256481	-0.0555036	-0.27283	-0.0024132	-0.0913187	0.0427787	0.0692953	0.266965	-0.0378266	0.336297	0.342466	0.495161	0.170426	0.464489	0.247949	0.522612	0.271382	-0.341444	-0.201141	0.0662799	-0.154282		0.913005	0.949799	0.829375	0.68612	0.989005	0.895818	0.996022	0.975201	0.957625	0.925564	0.620843	0.962799	0.370378	0.336894	0.118548	0.719503	0.118097	0.449407	0.0708508	0.420526	0.826977	0.970205	0.990761
25	PA1B3	-0.152961	0.132147	-0.285041	-0.249137	-0.214775	-0.095077	-0.18099	-0.096125	0.3945	0.158298	0.389147	0.249868	0.638901	0.382864	0.628404	0.44772	0.469015	0.243911	0.379688	0.34753	-0.00252922	-0.0941513	0.164472	0.0379382		0.836322	0.859844	0.639973	0.699899	0.929921	0.975201	0.952706	0.975201	0.372428	0.801807	0.378765	0.646344	0.0110571	0.256963	0.0145654	0.184938	0.113377	0.458948	0.219861	0.271117	0.996332	0.987423	0.970387
26	KS6A2	-0.183093	0.0477998	-0.422028	-0.473065	-0.0072396	-0.00413378	-0.190643	0.0240312	0.15044	0.0594414	0.287922	0.262655	0.426227	0.229535	0.52127	0.303178	0.169479	-0.0233624	0.353702	0.246324	-0.123932	0.0299572	0.0613703	0.0986394		0.796417	0.962595	0.564509	0.564509	0.992293	0.996022	0.946093	0.991283	0.823723	0.938619	0.574558	0.624315	0.215651	0.578812	0.0903862	0.434023	0.661	0.967673	0.258926	0.474642	0.983374	0.991149	0.990761
27	AL1L2	0.0301321	0.105631	-0.429699	-0.353922	-0.282344	0.0413378	-0.214775	0.0480625	0.0364074	0.294028	0.190259	0.36175	0.345315	0.399085	0.567184	0.561764	0.326691	0.353513	0.363807	0.547387	-0.179574	-0.239658	0.0319125	-0.139107		0.980185	0.896405	0.564509	0.602159	0.895818	0.989005	0.929921	0.989005	0.964361	0.540257	0.751898	0.428217	0.352112	0.231455	0.0509733	0.05419	0.306276	0.239174	0.245603	0.0537158	0.970205	0.948042	0.991149
28	PLCD3	0.0369255	0.082254	-0.37622	-0.453555	-0.1279	-0.23976	-0.147205	0.0096125	0.039658	0.21827	0.410926	0.256794	0.382639	0.329612	0.546478	0.218606	0.470682	0.300731	0.457647	0.21117	-0.366736	-0.0855921	0.0613703	0.123932		0.972709	0.923563	0.595765	0.564509	0.971193	0.924673	0.963719	0.992293	0.961909	0.684402	0.342643	0.63467	0.286865	0.35711	0.0646186	0.616796	0.112393	0.332945	0.121705	0.554779	0.806506	0.990711	0.990761
29	WIPF2	-0.17062	0.0471892	0.346631	0.0988657	-0.054823	0.243893	0.012066	0.11535	-0.137135	-0.242216	-0.139715	-0.31753	-0.175594	-0.0832447	-0.192663	-0.376474	-0.296823	-0.199109	-0.234598	-0.37648	0.0956203	0.0984309	0.0613703	-0.12899		0.823083	0.963009	0.603535	0.912701	0.989005	0.92458	0.991373	0.975201	0.851885	0.641826	0.838048	0.514022	0.726631	0.879995	0.672755	0.296301	0.401747	0.565979	0.499847	0.224679	0.990711	0.987423	0.990761
30	PBIP1	-0.14299	-0.164682	-0.406466	-0.363677	-0.209948	-0.177753	-0.176164	-0.0672875	0.201931	0.220707	0.336822	0.334046	0.435746	0.347669	0.480756	0.426705	0.280004	0.378606	0.386906	0.40093	-0.144165	-0.115549	-0.0171837	-0.108756		0.852234	0.809094	0.594383	0.59909	0.929921	0.950543	0.952706	0.986977	0.730603	0.679346	0.469912	0.476882	0.201692	0.32602	0.139214	0.214344	0.401747	0.20087	0.208384	0.191447	0.981136	0.987376	0.993317
31	CMBL	-0.0584014	0.401675	-0.226411	-0.200472	-0.18099	-0.0330703	0.123073	-0.278762	-0.145239	-0.0449254	0.0391749	-0.0420887	0.220816	-0.0596791	0.180059	-0.0012814	0.283696	-0.188822	0.123435	0.168838	-0.245334	-0.0128388	-0.0564606	-0.164399		0.954371	0.57817	0.734256	0.771967	0.952706	0.991283	0.974105	0.907097	0.83149	0.954155	0.962085	0.958345	0.613911	0.919245	0.700371	0.999383	0.392984	0.59328	0.771758	0.662161	0.948042	0.993712	0.990802
32	ICAM1	0.183641	-0.0195386	-0.345315	-0.213186	0.147205	-0.0372041	0.0217188	-0.168219	-0.0382278	0.327616	0.429143	0.544489	0.296217	0.404288	0.532073	0.567914	0.318592	0.383317	0.561592	0.683868	-0.518489	-0.119829	-0.0810087	-0.159341		0.796103	0.987007	0.603535	0.757411	0.963719	0.991283	0.991283	0.95707	0.962774	0.463056	0.31158	0.160957	0.448275	0.225124	0.0803055	0.0508932	0.321357	0.195405	0.046138	0.00217818	0.462385	0.983374	0.990761
33	IRGQ	-0.00317756	0.150639	0.319233	0.429441	0.152032	0.111612	0.152032	0.11535	-0.129896	-0.461015	-0.219297	-0.259458	-0.458541	-0.400615	-0.463651	-0.419273	-0.427568	-0.374664	-0.225214	-0.348381	0.174516	-0.0855921	0.0368222	-0.12899		0.998253	0.829375	0.615813	0.564509	0.961827	0.975201	0.961827	0.975201	0.850883	0.236955	0.699194	0.628236	0.166432	0.23044	0.160817	0.225124	0.157808	0.206095	0.521073	0.270162	0.970205	0.990711	0.990892
[truncated: 1 more columns]

## Sheet: Figure 3e
	Region	Sample	Condition	TICN3	Aβ	PA1B3	ICAM1
1	CAUD	CZR57	ADD		25.8322	24.705	20.4066
2	CAUD	CZR14	HC		22.8079	24.3221	19.749
3	CAUD	CZR25	ADD	16.8509	23.4092	24.8398	20.7598
4	CAUD	CZR45	HC	14.1778	22.6983	24.1795	17.7947
5	CAUD	CZR31	ADD	14.9015	25.0713	24.8426	22.8254
6	CAUD	CZR11	ADD	17.1224	24.9722	24.699	19.1552
7	CAUD	CZR22	ADD		24.783	24.7479	22.181
8	CAUD	CZR06	ADD	16.6881	24.6363	24.6741	19.4305
9	CAUD	CZR34	RAD		23.5984	24.267	18.1137
10	CAUD	CZR16	RAD	15.0857	22.9521	24.3668	19.773
11	CAUD	CZR44	RAD		22.888	24.4605	20.1292
12	CAUD	CZR21	ADD	16.4166	25.2364	24.5866	19.8408
13	CAUD	CZR47	ADD		24.367	24.7272	21.2641
14	CAUD	CZR08	HC	14.6042	22.3452	24.3717	22.3022
15	CAUD	CZR27	ADD		24.6776	24.3287	20.2867
16	CAUD	CZR36	RAD	15.9503	24.9029	24.8231	20.1411
17	CAUD	CZR29	ADD		24.7411	24.5285	21.0321
18	CAUD	CZR54	ADD		24.7999	24.536	21.1273
19	CAUD	CZR51	ADD		24.9953	24.7063	20.5352
20	CAUD	CZR49	ADD	16.4107	24.8133	24.5055	22.0184
21	CAUD	CZR19	ADD	15.0303	25.5026	24.4832	21.1316
22	CAUD	CZR50	HC		22.142	24.2953	21.4158
23	CAUD	CZR38	ADD	14.9905	24.8153	24.4482	21.26
24	CAUD	CZR37	ADD	17.5162	24.994	24.8438	20.569
25	CAUD	CZR39	HC		22.5803	24.4123	21.5226
26	CAUD	CZR58	HC	14.6503	22.8803	24.5647	20.1866
27	CAUD	CZR35	ADD	15.5257	23.9596	24.9441	20.7102
28	CAUD	CZR03	RAD		24.3205	24.2719	21.0242
29	CAUD	CZR18	HC		22.5299	24.5176	20.4387
30	CAUD	CZR01	ADD		24.2544	24.8358	20.8273
31	CAUD	CZR12	RAD	14.6931	24.2553	24.3852	21.2132
32	CAUD	CZR41	RAD		22.6666	24.3272	22.0072
33	CAUD	CZR30	HC		22.4724	24.1889	17.655
34	CAUD	CZR48	HC	14.9174	22.7906	24.2969	18.644
35	CAUD	CZR15	HC		22.8093	24.2823	20.9483
36	CAUD	CZR28	RAD		22.5382	24.5878	21.1229
37	CAUD	CZR02	RAD		23.7176	24.5181	20.6078
38	CAUD	CZR23	RAD	15.0631	24.5987	24.4285	21.4678
39	HIPP	HZR43	ADD	16.8492	24.2373	23.8434	20.1291
40	HIPP	HZR36	ADD	15.7362	23.577	24.4122	22.1756
41	HIPP	HZR27	HC	13.7692	21.6503	23.0744	19.3523
42	HIPP	HZR35	ADD		25.4008	23.8394	23.0177
43	HIPP	HZR33	ADD	16.6257	24.0043	23.8102	21.2339
44	HIPP	HZR23	ADD	17.4958	24.6472	24.4539	21.9553
45	HIPP	HZR16	RAD	15.1715	24.1032	24.0075	20.8177
46	HIPP	HZR20	ADD	16.2096	24.3279	24.0079	21.9989
47	HIPP	HZR28	RAD		22.717	23.6959	21.9595
48	HIPP	HZR32	RAD		22.3636	23.7447	20.7675
49	HIPP	HZR10	RAD	16.2156	23.0075	23.7815	19.5746
50	HIPP	HZR31	ADD	14.5216	24.6679	24.2987	22.1668
51	HIPP	HZR15	ADD	17.7573	24.2647	24.0132	21.2203
52	HIPP	HZR13	HC		22.0068	23.8966	20.6
53	HIPP	HZR29	ADD		24.4449	24.1569	22.3213
54	HIPP	HZR07	ADD	15.9423	23.6956	24.2883	21.646
55	HIPP	HZR03	RAD		24.7169	24.1253	20.551
56	HIPP	HZR24	ADD	16.3356	24.1784	23.9791	21.6491
57	HIPP	HZR26	ADD	12.7909	23.98	24.2509	22.3385
58	HIPP	HZR25	ADD	18.6747	24.4597	24.4328	22.5156
59	HIPP	HZR22	ADD		23.2931	24.0093	22.4228
60	HIPP	HZR40	HC		22.3098	24.0992	21.4226
61	HIPP	HZR41	ADD	16.3051	23.6182	23.8	22.0207
62	HIPP	HZR21	HC	15.3249	22.1144	23.9514	21.8723
63	HIPP	HZR37	ADD		23.6155	23.5463	21.7747
64	HIPP	HZR14	ADD		24.9179	24.2423	22.2509
65	HIPP	HZR09	ADD	15.3258	24.4549	23.8896	21.7829
66	HIPP	HZR44	HC	14.3795	22.0276	23.8794	22.094
67	HIPP	HZR05	HC	14.1229	22.4675	23.9	20.917
68	HIPP	HZR01	ADD		23.1934	23.9722	22.4595
69	HIPP	HZR18	RAD		24.2434	23.7483	21.2226
70	HIPP	HZR08	HC	16.8096	22.405	23.8123	21.0334
71	HIPP	HZR30	ADD		23.1098	24.0489	22.5623
72	HIPP	HZR42	RAD	17.3644	24.2363	24.0741	21.5407
73	HIPP	HZR39	RAD		24.2196	24.0954	20.8429
74	HIPP	HZR17	HC	15.2006	22.244	24.054	21.4772
75	HIPP	HZR34	HC	15.7897	22.1316	24.1114	21.5394
76	HIPP	HZR12	HC	14.6987	22.0706	23.6249	21.089
77	HIPP	HZR19	RAD	14.9094	23.3014	23.9689	20.6786
78	HIPP	HZR06	RAD	15.5914	23.079	23.8409	21.8592
79	HIPP	HZR11	RAD	15.0008	23.0992	23.588	21.8426
80	IPL	PZR12	ADD	20.3883	24.6461	24.5375	19.4482
81	IPL	PZR31	ADD	18.7464	23.9306	24.5271	20.2622
82	IPL	PZR15	ADD	18.9285	25.2536	24.5208	21.4748
83	IPL	PZR42	ADD	20.247	24.9967	24.5661	19.4094
84	IPL	PZR05	ADD	19.0601	24.3349	24.719	21.7986
85	IPL	PZR10	RAD	18.7717	23.4627	24.0964	19.0182
86	IPL	PZR19	ADD	20.9858	24.543	24.551	21.2589
87	IPL	PZR49	RAD	20.4204	23.395	24.3299	20.0311
88	IPL	PZR22	RAD	18.8961	23.6454	24.2929	19.8421
89	IPL	PZR38	RAD	19.1258	23.7977	24.0552	19.4196
90	IPL	PZR48	RAD	19.2281	22.2427	24.3304	19.5233
91	IPL	PZR18	ADD	20.1028	24.6413	24.7419	20.453
92	IPL	PZR04	ADD	21.0675	24.7245	24.5881	22.1162
93	IPL	PZR46	HC	15.8045	22.0782	24.1919	19.2533
94	IPL	PZR43	ADD	18.6692	26.7041	24.5473	20.2644
95	IPL	PZR35	ADD	15.7298	24.711	24.6063	19.8424
96	IPL	PZR01	RAD	18.9604	24.5156	24.5777	18.728
97	IPL	PZR39	ADD	19.811	24.5652	24.3443	20.2206
98	IPL	PZR47	ADD	20.0912	24.2959	24.417	20.4709
99	IPL	PZR25	ADD	19.767	24.2772	24.4605	20.2577
100	IPL	PZR26	HC	17.8588	22.3714	24.1369	19.6157
101	IPL	PZR29	ADD	19.1884	24.5253	24.3965	21.1567
102	IPL	PZR54	HC	17.208	22.4276	24.1542	19.0661
103	IPL	PZR56	ADD	19.6411	24.9375	24.8102	20.9482
104	IPL	PZR09	ADD	20.4481	24.46	24.4748	20.3769
105	IPL	PZR20	HC	18.048	22.4192	24.0683	19.3656
106	IPL	PZR36	HC	18.4639	23.1521	24.4064	18.7319
107	IPL	PZR07	ADD	19.2675	24.842	24.6131	20.8094
108	IPL	PZR51	RAD	19.3263	24.1093	24.2144	19.8971
109	IPL	PZR13	HC	18.5735	22.4051	24.2304	18.5615
110	IPL	PZR44	ADD	19.9491	24.4882	24.3906	20.7015
111	IPL	PZR14	RAD	18.5897	23.8832	24.1419	20.2769
112	IPL	PZR16	RAD	18.6161	24.5527	24.0488	19.4044
113	IPL	PZR03	HC	17.8917	23.7486	23.9435	18.0165
114	IPL	PZR30	HC	19.2739	22.2499	24.2554	19.7852
115	IPL	PZR17	RAD	18.4398	23.5283	24.3583	18.9756
116	IPL	PZR37	RAD	18.7564	24.4157	24.3405	19.9504
117	IPL	PZR34	RAD	18.9816	23.8533	23.9634	19.2893
118	SMTG	TZR03	ADD	20.0652	25.1672	25.0124	22.1263
119	SMTG	TZR42	ADD	18.7856	24.1782	24.6791	22.246
120	SMTG	TZR46	HC	16.4765	22.6487	24.2753	19.9852
121	SMTG	TZR49	ADD	19.7862	25.7874	24.8233	22.4522
122	SMTG	TZR44	ADD	19.8167	25.1375	24.7009	22.0718
123	SMTG	TZR08	RAD	18.008	24.2712	24.4016	20.1486
124	SMTG	TZR30	ADD	19.4598	24.985	24.652	21.5806
125	SMTG	TZR29	RAD	18.3672	23.6437	24.4276	20.778
126	SMTG	TZR23	RAD	19.2146	23.4376	24.381	20.3027
127	SMTG	TZR56	RAD	19.1454	22.6984	24.3662	20.2981
128	SMTG	TZR22	ADD	20.4086	24.732	24.8873	21.3089
129	SMTG	TZR04	ADD	19.1162	25.1101	24.7972	21.94
130	SMTG	TZR14	HC	16.4381	22.2587	24.449	20.0278
131	SMTG	TZR21	ADD	18.3669	25.8149	24.395	21.0209
132	SMTG	TZR51	ADD	17.5645	24.3567	24.3663	21.6625
133	SMTG	TZR43	RAD	18.8433	24.4899	24.527	20.1138
134	SMTG	TZR15	ADD	18.6322	24.685	24.4872	21.3952
135	SMTG	TZR09	ADD	18.4003	24.9036	24.8532	22.5183
136	SMTG	TZR37	ADD	17.8113	24.5403	24.5839	21.2598
137	SMTG	TZR25	HC	16.8165	22.8354	24.5936	20.2796
138	SMTG	TZR27	ADD	19.8935	24.2946	24.4999	21.5453
139	SMTG	TZR11	HC	17.6276	22.8741	24.4421	20.4796
140	SMTG	TZR02	ADD	19.8779	24.5986	24.3892	20.8788
141	SMTG	TZR48	ADD	19.3943	25.525	24.6905	21.8825
142	SMTG	TZR17	ADD	18.7374	24.8012	24.608	21.4509
143	SMTG	TZR53	HC	16.8076	22.7894	24.2464	20.0885
144	SMTG	TZR34	HC	18.1884	23.4448	24.5209	20.1253
145	SMTG	TZR05	ADD	19.8044	24.8797	24.8052	21.1125
146	SMTG	TZR20	RAD	18.3962	24.163	24.4327	21.3283
147	SMTG	TZR26	HC	17.6892	22.815	24.4837	20.2697
148	SMTG	TZR41	ADD	19.1689	24.8171	24.5264	22.097
149	SMTG	TZR19	RAD	19.2194	24.3988	24.5009	21.9071
150	SMTG	TZR38	RAD	19.146	24.4699	24.4292	20.2585
151	SMTG	TZR36	HC	17.0383	22.8239	24.4517	19.6702
152	SMTG	TZR62	HC	18.2808	22.5931	24.3261	20.4524
153	SMTG	TZR06	RAD	18.0717	23.7928	24.441	20.2822
154	SMTG	TZR13	RAD	18.637	23.5813	24.3508	20.5326
155	SMTG	TZR33	RAD	19.3608	24.355	24.4116	21.445

## Sheet: Figure 4a
	ME1	ME0	ME8	ME7	ME5	ME6	ME9	ME3	ME4
CAUD	0.0943595	0.3684	0.0964549	0.304094	0.0354167	0.433184	0.498203	0.560751	0.0587792
HIPP	0.00868736	0.0888786	0.137515	0.894193	0.00987613	0.996632	0.0295553	0.793627	0.169396
IPL	0.027277	0.819666	0.0994567	0.882464	0.00261622	0.388053	0.367273	0.752869	0.161239
SMTG	0.126776	0.203223	0.205242	0.330779	0.0004643	0.0158817	0.164322	0.0528743	0.537575
	moduleLabels	moduleColors
Library Peptides	1	turquoise
NUDT4	0	grey
LV321	7	black
KV230	7	black
PAL4A	0	grey
QCR6L	1	turquoise
HVC33	7	black
HV374	7	black
HV372	7	black
PAL4C	0	grey
GAL3A	1	turquoise
HV108	7	black
KVD20	7	black
HV311	7	black
HV64D	7	black
UB2L5	3	brown
UBA6	3	brown
ESYT2	0	grey
UH1BL	0	grey
IGLC7	7	black
SHOT1	3	brown
ILVBL	0	grey
SPD2B	4	yellow
MACD2	1	turquoise
PIPSL	1	turquoise
NBAS	0	grey
SYTC2	4	yellow
VWA8	3	brown
WDR91	0	grey
PI4P2	1	turquoise
POTEF	0	grey
PSD1	0	grey
CRNS1	3	brown
MLP3B	0	grey
PGP	1	turquoise
PSAL	1	turquoise
RFOX3	0	grey
WIPF3	1	turquoise
DDTL	0	grey
TBAL3	0	grey
RP1BL	3	brown
PC4L1	1	turquoise
SHSA7	1	turquoise
AXA2L	5	green
TBB8L	3	brown
RHG32	1	turquoise
LYRM9	0	grey
GNAT3	4	yellow
F1712	0	grey
RUXG	1	turquoise
SNG2L	3	brown
HGB1A	1	turquoise
HNRC1	0	grey
EIFCL	0	grey
IGLC1	7	black
AK1BF	1	turquoise
NACA	0	grey
NDUCR	1	turquoise
CRCC2	0	grey
KIF2A	1	turquoise
KITM	1	turquoise
DX39A	1	turquoise
PDLI1	6	red
BACH	1	turquoise
MYO1C	0	grey
SNP23	1	turquoise
HAX1	1	turquoise
PLM	1	turquoise
AIP	3	brown
GTPB1	0	grey
LEG9	1	turquoise
STXB3	4	yellow
ARVC	0	grey
SMAP	0	grey
RB27B	0	grey
AP3B1	1	turquoise
APBB1	1	turquoise
NDUS8	1	turquoise
PSD11	0	grey
PSD12	0	grey
PSMD9	1	turquoise
SIRB1	1	turquoise
ATOX1	0	grey
PGRC1	0	grey
SPT5H	0	grey
DFFA	1	turquoise
HIP1	0	grey
CLIC1	5	green
EIF3F	0	grey
CACB4	1	turquoise
ODPX	1	turquoise
DCTN6	0	grey
WASL	1	turquoise
PDE2A	1	turquoise
IPO5	1	turquoise
EMAL1	0	grey
DNM1L	1	turquoise
RTCA	0	grey
SYT5	1	turquoise
GFRA2	1	turquoise
AGRIN	6	red
EXOC5	0	grey
BT3A3	0	grey
NDUA4	1	turquoise
PSDE	0	grey
BIN1	3	brown
IMA4	0	grey
USP9Y	0	grey
FAAH1	0	grey
NCHL1	1	turquoise
VMA5A	5	green
CAC1A	0	grey
DDX3X	0	grey
RNT2	0	grey
PODXL	4	yellow
S17A4	1	turquoise
PIR	1	turquoise
IMA3	0	grey
NET3	0	grey
PPP6	0	grey
UB2E2	1	turquoise
PDXK	1	turquoise
DLGP1	1	turquoise
PLPP3	0	grey
DHSD	1	turquoise
C2C2L	4	yellow
ASTN1	1	turquoise
DPYL4	1	turquoise
COX7R	1	turquoise
DC1I1	5	green
CTRO	1	turquoise
COPE	0	grey
NCAN	1	turquoise
IF1AY	0	grey
AP3D1	1	turquoise
ABLM1	0	grey
ADA10	3	brown
CDIPT	1	turquoise
PDCD5	0	grey
ANM5	0	grey
NHRF1	1	turquoise
TPP1	0	grey
GNB5	1	turquoise
TCRG1	0	grey
KIF3C	0	grey
TNPO2	1	turquoise
UN13B	1	turquoise
RASM	0	grey
CPLX1	1	turquoise
PSA7	0	grey
RGRF2	1	turquoise
SCAM3	1	turquoise
IFIT3	0	grey
MGST3	1	turquoise
TX1B3	4	yellow
GIPC1	1	turquoise
LIN7A	1	turquoise
CSKP	1	turquoise
PLD2	0	grey
QCR8	1	turquoise
ML12A	0	grey
QCR10	0	grey
HGS	5	green
DSCR3	0	grey
MYPT1	0	grey
GAK	0	grey
HNRDL	0	grey
XPO1	0	grey
AT2A1	1	turquoise
PI51B	1	turquoise
SYN3	1	turquoise
SPTN2	1	turquoise
PLXB2	5	green
RIMB2	1	turquoise
SR140	0	grey
N4BP3	1	turquoise
SYNJ2	1	turquoise
SYNEM	5	green
KIF3B	0	grey
PUR4	0	grey
DCLK1	1	turquoise
SNPH	1	turquoise
ARHGB	1	turquoise
NPC1	0	grey
SCAM1	1	turquoise
IMA6	0	grey
ARC1B	0	grey
ARPC2	1	turquoise
ARPC3	1	turquoise
PGRC2	1	turquoise
EPHB6	0	grey
PFD6	0	grey
LAMA5	6	red
VGF	1	turquoise
SURF4	0	grey
MK14	0	grey
SPTC1	0	grey
OGT1	1	turquoise
EIF3D	4	yellow
EIF3H	0	grey
BCAT2	1	turquoise
NCAM2	1	turquoise
STX7	1	turquoise
CAN5	0	grey
GLYG2	0	grey
YKT6	0	grey
ARPC5	1	turquoise
DDX3Y	0	grey
PDPK1	1	turquoise
FABP7	1	turquoise
DHX15	1	turquoise
ASAP2	0	grey
PLXB1	1	turquoise
PJA2	0	grey
SI1L1	1	turquoise
CYB5B	1	turquoise
SERA	4	yellow
NDUS4	1	turquoise
SEPT4	1	turquoise
DC1L2	3	brown
PSMD3	0	grey
ZW10	0	grey
PROD	0	grey
TGFI1	5	green
SRGP3	0	grey
HS12A	5	green
ADCY6	0	grey
RIPK2	1	turquoise
HNRPR	0	grey
TXNL1	3	brown
TPD54	0	grey
ERI3	0	grey
AN32C	1	turquoise
SYNJ1	1	turquoise
IF4G3	0	grey
PPIH	0	grey
ARK72	1	turquoise
E41L2	4	yellow
B4GA1	1	turquoise
KCNQ2	0	grey
RGS14	0	grey
AKA10	0	grey
SYT7	1	turquoise
DENR	0	grey
XPOT	1	turquoise
DNPH1	3	brown
DCX	1	turquoise
TIM44	1	turquoise
TPPC3	5	green
CHM2A	0	grey
NCK2	1	turquoise
NDUB5	1	turquoise
NDUB3	1	turquoise
NDUA2	1	turquoise
ASNA	0	grey
BUB3	0	grey
ACTN4	1	turquoise
CYH3	5	green
AAKB2	0	grey
AP1G1	1	turquoise
STX6	0	grey
SNG1	1	turquoise
SNG2	3	brown
SNG3	1	turquoise
SGTA	3	brown
ENSA	1	turquoise
SYNC	0	grey
KRT86	0	grey
CPSF5	0	grey
LANC1	3	brown
STRN	1	turquoise
SCO2	0	grey
CF410	0	grey
IDH3B	1	turquoise
NRDC	0	grey
CALU	0	grey
EDIL3	3	brown
SAHH2	0	grey
CD5L	0	grey
KIF1C	0	grey
NDUS5	1	turquoise
PEX1	0	grey
KALRN	0	grey
GMFG	0	grey
MYPT2	0	grey
PCDH7	1	turquoise
KPRB	4	yellow
GBG7	1	turquoise
K0513	1	turquoise
JIP4	0	grey
KIF5C	5	green
MAST3	0	grey
OPA1	1	turquoise
PI51C	1	turquoise
KIF1B	0	grey
CCG3	1	turquoise
NDK8	0	grey
GSDME	0	grey
PLXC1	1	turquoise
SNX3	4	yellow
OGA	0	grey
ADCY9	0	grey
HNRPQ	0	grey
RNBP6	1	turquoise
GMDS	0	grey
NMT2	0	grey
AP180	1	turquoise
EXOC3	1	turquoise
PLIN3	4	yellow
MOT2	0	grey
IMA7	0	grey
CTND1	4	yellow
EIF1B	0	grey
HCN1	0	grey
SNX2	0	grey
USO1	0	grey
TOM1	0	grey
H2B1L	4	yellow
F262	1	turquoise
CCD22	0	grey
PRAF2	0	grey
DKC1	4	yellow
IF2P	0	grey
GAS7	1	turquoise
EDF1	0	grey
DIAP2	0	grey
G37L1	1	turquoise
DNJA2	1	turquoise
PFD1	1	turquoise
SCN2B	1	turquoise
DTNB	0	grey
KI21B	1	turquoise
SRGP2	0	grey
PLXA2	1	turquoise
AUXI	1	turquoise
ADA23	3	brown
ADA11	0	grey
WDR1	5	green
ATP9A	1	turquoise
ROCK2	1	turquoise
CLAP2	6	red
CPNE3	0	grey
LIPA3	1	turquoise
HIP1R	3	brown
CLU	0	grey
CAND2	1	turquoise
DJC13	0	grey
PP6R2	1	turquoise
DNJB6	0	grey
COQ9	1	turquoise
GGCT	1	turquoise
NDUS7	1	turquoise
NDUS2	1	turquoise
UBP12	0	grey
NIPS2	1	turquoise
LIPA2	1	turquoise
LIPA4	1	turquoise
PDCD6	3	brown
TBCA	4	yellow
VATG1	1	turquoise
VPS4B	3	brown
MPU1	0	grey
ENTP3	0	grey
BCAS1	3	brown
H2AY	1	turquoise
SH3L1	1	turquoise
FLNB	5	green
NDUS6	1	turquoise
PEX14	0	grey
TRIM3	1	turquoise
CISY	1	turquoise
SC22B	1	turquoise
GGYF1	1	turquoise
MTX2	1	turquoise
VP26A	1	turquoise
NDUB1	1	turquoise
MPPB	1	turquoise
PSIP1	0	grey
ERLN1	1	turquoise
GPC4	0	grey
NDUS3	1	turquoise
CLD11	3	brown
ECI2	0	grey
KHDR3	0	grey
RMXL2	0	grey
SF3B1	0	grey
CSDE1	5	green
PRKRA	0	grey
KS6A5	0	grey
MYCB2	0	grey
CREG1	0	grey
U520	0	grey
TIPRL	1	turquoise
PPM1B	5	green
ADAP1	3	brown
XRP2	4	yellow
CMC1	1	turquoise
PALM	1	turquoise
RENR	4	yellow
EIF3J	0	grey
CBR3	3	brown
SPI2	1	turquoise
PSD10	4	yellow
FACE1	0	grey
IDHC	1	turquoise
SCO1	1	turquoise
RBBP9	1	turquoise
STAM2	0	grey
AL1L1	0	grey
TUSC2	3	brown
GABR2	1	turquoise
DGKI	1	turquoise
PAK3	1	turquoise
PRAF3	1	turquoise
DCTN3	3	brown
BODG	1	turquoise
DNJC8	0	grey
ATP5H	1	turquoise
FLOT1	1	turquoise
TRIO	0	grey
ATP5L	1	turquoise
MPDZ	0	grey
GLRX3	0	grey
KT33A	0	grey
KRT34	0	grey
KRT37	9	magenta
KRT38	9	magenta
WFS1	5	green
CDKL5	1	turquoise
NEBL	0	grey
S14L2	0	grey
SYUG	1	turquoise
RGS20	1	turquoise
SRP72	0	grey
DDAH1	1	turquoise
LY6H	1	turquoise
AL1A2	0	grey
TPPP	3	brown
BAIP3	0	grey
SLIT2	0	grey
KBTBB	1	turquoise
TOM70	1	turquoise
DDHD2	0	grey
MYO1D	3	brown
NFASC	3	brown
SRBS2	6	red
PLPHP	0	grey
ERLN2	1	turquoise
AGRL1	1	turquoise
ABCA8	0	grey
ENDD1	3	brown
CDK14	0	grey
GLSK	1	turquoise
FBX21	0	grey
WDR47	1	turquoise
AP2A2	1	turquoise
SC31A	0	grey
CSTN1	1	turquoise
DIRA1	1	turquoise
AGFG2	1	turquoise
NDUB6	1	turquoise
MFN2	1	turquoise
ARK73	0	grey
UBL3	1	turquoise
NDUB4	1	turquoise
NDUB8	1	turquoise
NDUA7	1	turquoise
CSPG5	0	grey
RTN3	1	turquoise
LETM1	1	turquoise
EPN2	3	brown
ZRAB2	0	grey
SNX4	1	turquoise
MTMR5	1	turquoise
TNKS1	0	grey
VAPB	1	turquoise
RASL1	0	grey
SNAPN	1	turquoise
NDUC2	1	turquoise
NDUAA	1	turquoise
CELF2	0	grey
6PGL	1	turquoise
ATG7	1	turquoise
LYPA2	0	grey
IPO7	0	grey
AGM1	4	yellow
MOCS3	0	grey
UTS2	0	grey
AHSA1	3	brown
SC24B	0	grey
NPTXR	1	turquoise
MPC2	1	turquoise
ETHE1	0	grey
ACSL3	1	turquoise
NET1	0	grey
VATG2	1	turquoise
ASML	0	grey
CDS2	0	grey
K2C75	9	magenta
RAB3D	1	turquoise
SNP29	0	grey
CPNE6	1	turquoise
OXSR1	3	brown
HS74L	1	turquoise
AP2A1	1	turquoise
CAVN2	0	grey
BAG3	1	turquoise
M4K4	0	grey
DCMC	1	turquoise
AIFM1	1	turquoise
GNA14	3	brown
UCP4	1	turquoise
NUD14	1	turquoise
TSN15	3	brown
BPNT1	1	turquoise
DDAH2	1	turquoise
G6B	0	grey
ABHGA	1	turquoise
FRITZ	1	turquoise
TXD12	0	grey
DLGP3	1	turquoise
LGI1	1	turquoise
NUDT3	1	turquoise
NDUBA	1	turquoise
CLPT1	1	turquoise
TOM40	1	turquoise
PX11B	1	turquoise
CYB	1	turquoise
CYB5	4	yellow
LDHA	1	turquoise
AL1A1	1	turquoise
DHE3	0	grey
NB5R3	0	grey
GSHR	0	grey
COX2	1	turquoise
COX3	1	turquoise
SODC	0	grey
CERU	7	black
F13A	5	green
PNPH	5	green
HPRT	1	turquoise
AATM	1	turquoise
EGFR	0	grey
PGK1	0	grey
KAD1	1	turquoise
THRB	0	grey
HPT	7	black
HPTR	7	black
CFAD	0	grey
PLMN	6	red
CFAB	6	red
ADA	3	brown
ATP6	1	turquoise
CAH1	5	green
CAH2	4	yellow
ENO1	0	grey
ASSY	1	turquoise
ANT3	7	black
A1AT	7	black
AACT	7	black
ANGT	1	turquoise
A2MG	7	black
CO3	7	black
CYTC	4	yellow
RASN	3	brown
RASH	3	brown
RASK	3	brown
IGJ	7	black
KV320	7	black
HV348	7	black
HV323	7	black
HV313	7	black
HV330	7	black
HV307	7	black
IGK	7	black
IGG1	7	black
IGHG2	7	black
IGHG3	7	black
IGHG4	7	black
IGHM	7	black
IGHA1	7	black
IGHA2	7	black
1B07	8	pink
1A34	8	pink
1A02	8	pink
HLAH	8	pink
HBAZ	5	green
HBD	5	green
HBE	0	grey
CO1A1	6	red
CO3A1	6	red
CO4A1	6	red
CRYAB	3	brown
K1C14	9	magenta
K2C6A	9	magenta
LMNA	1	turquoise
SPTA1	0	grey
APOA1	7	black
APOE	0	grey
APOA2	6	red
APOC3	7	black
FIBA	7	black
FIBB	7	black
FIBG	7	black
MBP	3	brown
MYP2	3	brown
B3AT	5	green
CRP	7	black
SAMP	7	black
C1QB	0	grey
C1QC	0	grey
CO9	7	black
APOH	7	black
A2GL	0	grey
FINC	6	red
AMBP	6	red
A1AG1	7	black
TTHY	6	red
ALBU	7	black
VTDB	7	black
TFR1	0	grey
TRFE	3	brown
TRFL	1	turquoise
HEMO	7	black
FRIL	1	turquoise
FRIH	3	brown
MT1G	0	grey
NU1M	1	turquoise
NU2M	1	turquoise
NU3M	1	turquoise
NU4M	1	turquoise
NU5M	0	grey
1B27	8	pink
C4BPA	7	black
CATA	1	turquoise
GLCM	0	grey
ALDOA	1	turquoise
CYTB	1	turquoise
ANXA1	5	green
APOB	0	grey
PRIO	1	turquoise
SODM	1	turquoise
OAT	5	green
THY1	1	turquoise
1C03	8	pink
K2C6B	9	magenta
K2C1	9	magenta
S100B	4	yellow
VWF	0	grey
TBB4A	0	grey
G3P	0	grey
1A03	8	pink
CPNS1	1	turquoise
MT1E	0	grey
MT1F	0	grey
AMY1	0	grey
AMYP	0	grey
HSPB1	5	green
RPN1	1	turquoise
GNAI2	4	yellow
H2A1C	3	brown
AT1A1	1	turquoise
AT1B1	1	turquoise
SCG1	1	turquoise
ALDOB	1	turquoise
A4	0	grey
APOD	3	brown
ALDH2	0	grey
S10A8	1	turquoise
HMGN1	1	turquoise
KPCG	1	turquoise
ADT2	1	turquoise
IC1	7	black
ISG15	0	grey
PCCA	1	turquoise
PCCB	1	turquoise
CP2E1	1	turquoise
IF2A	0	grey
HMGN2	4	yellow
FGF1	1	turquoise
ICAM1	5	green
RLA1	0	grey
RLA2	1	turquoise
RLA0	0	grey
FABPH	5	green
LA	1	turquoise
1A23	8	pink
ITB1	5	green
KPCB	1	turquoise
K2C8	5	green
CALB1	0	grey
MYL1	0	grey
DCUP	0	grey
INSR	0	grey
LCK	0	grey
FYN	0	grey
GELS	4	yellow
PTMA	1	turquoise
CDK12	0	grey
ATPB	1	turquoise
S10A9	5	green
S10A6	5	green
APOA4	0	grey
IF4E	0	grey
KCRM	0	grey
ENOA	5	green
PYGL	1	turquoise
G6PI	1	turquoise
NPM	0	grey
TPM3	0	grey
ITAV	5	green
H2B2E	4	yellow
HYEP	1	turquoise
ACBP	1	turquoise
LDHB	0	grey
NFL	3	brown
NFM	3	brown
GPX1	0	grey
PGK2	0	grey
PDIA1	0	grey
H10	4	yellow
ACYP1	0	grey
CATD	0	grey
ANXA2	5	green
CO8A	0	grey
CAN1	1	turquoise
TBB5	3	brown
MT1L	0	grey
PGS2	6	red
SAP	0	grey
HEXB	0	grey
PROF1	4	yellow
PMGE	0	grey
APT	1	turquoise
SYEP	0	grey
CATB	0	grey
LDHC	0	grey
HS90A	3	brown
HNRPC	0	grey
QCR6	1	turquoise
LAMB1	0	grey
YES	0	grey
LYN	0	grey
TPM2	6	red
FUMH	1	turquoise
RNAS1	3	brown
CO1A2	6	red
ANXA6	3	brown
RHOC	3	brown
4F2	3	brown
PFKAM	1	turquoise
HS90B	0	grey
ELNE	0	grey
SYPH	1	turquoise
SODE	6	red
ODPA	1	turquoise
CD14	0	grey
CO4A2	6	red
CY1	1	turquoise
MYL3	0	grey
CFAH	7	black
HCK	1	turquoise
VIME	5	green
RS17	0	grey
K1C19	9	magenta
K2C7	5	green
GNAI3	4	yellow
ANXA5	1	turquoise
K1C16	9	magenta
RSSA	0	grey
CD63	0	grey
FGF2	5	green
ENOG	1	turquoise
THIK	0	grey
GSTP1	4	yellow
RU1C	0	grey
LEG1	1	turquoise
DHPR	3	brown
HMGB1	1	turquoise
RET1	3	brown
GNAO	1	turquoise
GSTM1	0	grey
TPM1	6	red
CLCA	1	turquoise
CLCB	1	turquoise
ANXA4	1	turquoise
CN37	3	brown
PGFRB	0	grey
DLDH	1	turquoise
ROA1	0	grey
RU2A	1	turquoise
COX6C	1	turquoise
FGR	1	turquoise
C1S	0	grey
PARP1	4	yellow
IFIT2	0	grey
IFIT1	0	grey
UCHL1	1	turquoise
LKHA4	1	turquoise
ALDOC	1	turquoise
CO4A	5	green
CO4B	5	green
H2AV	3	brown
H2AJ	3	brown
CLC2L	0	grey
CISD3	1	turquoise
UCRIL	1	turquoise
JMJD7	0	grey
IGLC6	7	black
GST2	0	grey
GSTT2	0	grey
POTEI	0	grey
POTEJ	0	grey
UBC	3	brown
SAA1	7	black
SAA2	7	black
MPC1L	1	turquoise
SET	0	grey
HS71A	0	grey
PAL4G	0	grey
U2AF5	0	grey
CBSL	1	turquoise
IGA2	7	black
IGM	7	black
IGL1	7	black
IGLC3	7	black
CALM2	0	grey
LYNX1	3	brown
TBA3D	0	grey
RAP2A	1	turquoise
RO60	4	yellow
LYAG	0	grey
RRAS	5	green
1A74	8	pink
1A69	8	pink
1B58	8	pink
1C07	8	pink
H14	4	yellow
OSTP	0	grey
ODP2	1	turquoise
PTPRF	6	red
THIO	0	grey
COX5B	1	turquoise
MGST1	5	green
TAU	1	turquoise
KAP0	4	yellow
CMGA	0	grey
KIT	0	grey
ESTD	1	turquoise
CH60	1	turquoise
CLUS	5	green
HPLN1	1	turquoise
BIP	0	grey
LAMC1	6	red
PPAL	0	grey
MTAP2	1	turquoise
HSP7C	3	brown
GTR1	5	green
GTR3	1	turquoise
41	3	brown
ODPB	1	turquoise
ODB2	1	turquoise
ITAM	0	grey
PYGB	0	grey
PYGM	0	grey
ACM1	1	turquoise
RALA	3	brown
RALB	3	brown
BCR	1	turquoise
SPTB1	0	grey
LAMP1	1	turquoise
ACADM	0	grey
ICK	0	grey
G6PD	4	yellow
UBL4A	0	grey
GNAT2	0	grey
PYC	0	grey
DMD	5	green
C1TC	0	grey
ADHX	1	turquoise
CDK4	0	grey
PRPS2	4	yellow
PABP1	0	grey
K2C3	9	magenta
NFH	3	brown
SYHC	0	grey
CO6A1	6	red
CO6A2	6	red
CO6A3	6	red
ADT1	1	turquoise
ADT3	1	turquoise
IMDH2	4	yellow
TPR	0	grey
KCRB	1	turquoise
ANXA3	6	red
KCRU	1	turquoise
ODBA	0	grey
ACTN1	1	turquoise
SRC	0	grey
PEPD	0	grey
XRCC6	1	turquoise
XRCC5	1	turquoise
COX41	1	turquoise
IFM2	5	green
LAMP2	3	brown
RINI	4	yellow
SCG2	1	turquoise
NCAM1	1	turquoise
CSPG2	3	brown
AT1A3	1	turquoise
EF2	0	grey
K1C10	9	magenta
K1C13	9	magenta
K2C5	9	magenta
PDIA4	1	turquoise
TCTP	1	turquoise
HEM2	1	turquoise
TF	3	brown
1A11	8	pink
HLAE	8	pink
PLSL	1	turquoise
PLST	3	brown
ACPH	0	grey
ETFA	1	turquoise
GYS1	0	grey
KAP2	1	turquoise
ENOB	0	grey
CD59	0	grey
GFAP	5	green
MIF	3	brown
FOLR2	1	turquoise
CD99	1	turquoise
GLU2B	0	grey
FPPS	4	yellow
CBPM	3	brown
CX7A2	1	turquoise
AT1B2	0	grey
NID1	6	red
AK1A1	4	yellow
KPYM	3	brown
ACYP2	4	yellow
ENPL	0	grey
MYL6B	1	turquoise
RSMB	1	turquoise
IDE	0	grey
CX6B1	1	turquoise
HNRPL	0	grey
GBRA1	1	turquoise
SYDC	1	turquoise
PLAK	9	magenta
QCR7	1	turquoise
BRAF	1	turquoise
FABP4	3	brown
GLNA	1	turquoise
ALDR	1	turquoise
RAC2	3	brown
ERF3A	0	grey
PGAM2	0	grey
ARSA	0	grey
EZRI	1	turquoise
VATB1	1	turquoise
UCHL3	1	turquoise
ELN	6	red
NDKA	0	grey
NQO1	0	grey
RS2	0	grey
CHIN	0	grey
DESP	9	magenta
RFA2	0	grey
COX7C	1	turquoise
CD44	1	turquoise
NQO2	0	grey
H2AX	3	brown
PGCA	3	brown
F261	1	turquoise
ITB4	5	green
CBR1	4	yellow
ANK1	1	turquoise
1A30	8	pink
1A29	8	pink
1A33	8	pink
ACADS	0	grey
NLK	0	grey
BGAL	0	grey
PECA1	0	grey
PP2BB	1	turquoise
KCNA2	3	brown
H15	1	turquoise
H13	4	yellow
H12	4	yellow
NCPR	1	turquoise
NEC2	1	turquoise
GBB3	1	turquoise
AT2A2	1	turquoise
CBPE	1	turquoise
FAAA	5	green
STMN1	3	brown
HSP76	0	grey
RHOQ	3	brown
TMM11	1	turquoise
AATC	1	turquoise
KPCA	0	grey
ITA2	4	yellow
CXA1	1	turquoise
ASM	3	brown
AK1C4	5	green
KCRS	1	turquoise
NDUB7	1	turquoise
SYN1	1	turquoise
KAPCA	1	turquoise
CAN2	1	turquoise
KCNA6	0	grey
DESM	5	green
NEUM	1	turquoise
HLAG	8	pink
PYRG1	0	grey
DDX5	0	grey
PFKAL	1	turquoise
SAP3	3	brown
LEG3	5	green
VGFR1	0	grey
PRS6A	0	grey
TCPA	6	red
RL35A	4	yellow
ARF4	0	grey
RL7	0	grey
VINC	5	green
PTPRA	0	grey
1A66	8	pink
1B37	8	pink
1B78	8	pink
1B57	8	pink
GBRB1	1	turquoise
GBRG2	0	grey
RL17	0	grey
PGAM1	1	turquoise
ATP5J	1	turquoise
K1C15	9	magenta
K2C4	5	green
AMD	1	turquoise
CADH2	0	grey
TSN8	3	brown
GNAZ	1	turquoise
PLCG1	0	grey
NUCL	1	turquoise
HXK1	1	turquoise
NDUV2	1	turquoise
SPEE	0	grey
SL9A1	1	turquoise
A1AG2	7	black
CSK22	1	turquoise
ITIH2	1	turquoise
AMY2B	0	grey
TYPH	0	grey
AT2B1	1	turquoise
IF2B	0	grey
ANXA7	0	grey
RAB3A	1	turquoise
RAB3B	1	turquoise
RAB4A	3	brown
RAB5A	3	brown
RAB6A	3	brown
PRVA	1	turquoise
MX1	0	grey
MX2	0	grey
PSB1	0	grey
MPRD	0	grey
ATP4A	1	turquoise
COX5A	1	turquoise
LMNB1	1	turquoise
PZP	7	black
MIME	6	red
ICAL	1	turquoise
IMDH1	3	brown
A1ATR	7	black
MAG	3	brown
RASA1	0	grey
PTMS	1	turquoise
PRPS3	0	grey
PTN	5	green
GSTM3	0	grey
VATB2	1	turquoise
VATC1	1	turquoise
CSRP1	4	yellow
FLNA	6	red
NF1	1	turquoise
AOFA	4	yellow
ACOC	1	turquoise
S1PR1	0	grey
SYT1	1	turquoise
5NTD	0	grey
GPDA	1	turquoise
MK	0	grey
VDAC1	1	turquoise
PGS1	6	red
RYR1	0	grey
SDHB	1	turquoise
CD9	3	brown
ODBB	0	grey
COMT	4	yellow
TGM2	7	black
KCNA3	3	brown
MUTA	0	grey
OSBP1	0	grey
PIMT	1	turquoise
FBRL	4	yellow
RS4Y1	0	grey
PUR2	4	yellow
TENX	0	grey
PUR6	1	turquoise
NLTP	0	grey
UBA1	0	grey
NDKB	0	grey
KCNA4	1	turquoise
KCNA5	3	brown
H1T	4	yellow
ADRO	0	grey
FGFR3	0	grey
ROA2	0	grey
CALB2	1	turquoise
CBL	0	grey
KAPCB	1	turquoise
QCR2	1	turquoise
CAH4	1	turquoise
EVI2A	3	brown
HEMH	1	turquoise
FBLN1	1	turquoise
SFPQ	0	grey
TBG2	0	grey
PPIB	1	turquoise
S10A1	1	turquoise
MAOM	1	turquoise
SYWC	0	grey
RS3	0	grey
GCSH	0	grey
JAK1	0	grey
PTPRD	6	red
PTPRE	0	grey
PTPRZ	1	turquoise
SP100	4	yellow
OMGP	3	brown
SAHH	3	brown
COF1	0	grey
IF4B	0	grey
F8I2	0	grey
AT2B4	1	turquoise
IP3KA	1	turquoise
VAMP1	1	turquoise
CPT2	0	grey
SC6A8	0	grey
LAMA2	0	grey
ALAT1	5	green
COX7B	1	turquoise
EF1B	1	turquoise
AT5F1	1	turquoise
AKAP5	1	turquoise
PPAC	0	grey
KPCL	1	turquoise
THIL	1	turquoise
TENA	1	turquoise
MYL9	0	grey
APC	0	grey
ARBK1	0	grey
MYP0	1	turquoise
THTM	3	brown
RS12	0	grey
DNJB1	1	turquoise
DNJB2	0	grey
ATPA	1	turquoise
MT3	5	green
PSA1	0	grey
PSA2	0	grey
PSA3	1	turquoise
PSA4	0	grey
ITB8	0	grey
MOES	1	turquoise
DDX6	0	grey
CTNA2	4	yellow
U2AF2	0	grey
RL13	0	grey
ELAV4	1	turquoise
IVD	1	turquoise
HMGB2	1	turquoise
PTBP1	1	turquoise
SYTC	1	turquoise
SYVC	0	grey
EF1G	1	turquoise
FKBP2	0	grey
CNTFR	1	turquoise
STOM	0	grey
KAD4	3	brown
AOFB	5	green
1433T	1	turquoise
MK03	0	grey
MARK3	1	turquoise
VATL	1	turquoise
CALL3	0	grey
CERS1	1	turquoise
RL10	0	grey
RFA1	0	grey
APEX1	1	turquoise
CD82	3	brown
CALR	5	green
MAP4	4	yellow
CALX	1	turquoise
P85A	0	grey
IP3KB	1	turquoise
PSB9	1	turquoise
PSA5	0	grey
PSB4	0	grey
PSB6	1	turquoise
PSB5	1	turquoise
GSTM2	0	grey
ABCD3	0	grey
TMOD1	1	turquoise
NDUS1	1	turquoise
ADH6	5	green
GBRB3	1	turquoise
MK01	0	grey
GRAN	3	brown
GRN	1	turquoise
AMPL	1	turquoise
CD38	4	yellow
NEC1	1	turquoise
TPP2	0	grey
IMPA1	0	grey
EPHA3	1	turquoise
EPHB2	0	grey
RABP2	0	grey
CO4A5	6	red
TKT	1	turquoise
NOS1	0	grey
SPB3	1	turquoise
EF1D	3	brown
RABP1	6	red
ODPAT	1	turquoise
MARCS	0	grey
AQP1	1	turquoise
GNA11	3	brown
AL4A1	0	grey
ERP29	0	grey
PRDX6	1	turquoise
BLVRB	5	green
PRDX5	1	turquoise
DOPD	0	grey
PRDX3	1	turquoise
ATPD	1	turquoise
RL12	0	grey
ECHM	1	turquoise
KCY	3	brown
PEBP1	4	yellow
PDIA3	5	green
2AAA	1	turquoise
2AAB	1	turquoise
PPIF	4	yellow
NMT1	1	turquoise
1A36	8	pink
1A43	8	pink
1B18	8	pink
1B13	8	pink
1B42	8	pink
1B56	8	pink
1B38	8	pink
1B41	8	pink
1B44	8	pink
1B50	8	pink
1B40	8	pink
1B81	8	pink
1B35	8	pink
1B54	8	pink
1B59	8	pink
1C01	8	pink
1C02	8	pink
1C04	8	pink
1C08	8	pink
1C15	8	pink
HMOX2	5	green
PURA2	3	brown
SC6A1	1	turquoise
AMRP	0	grey
KPYR	0	grey
CLIP1	0	grey
SORCN	5	green
GSTT1	0	grey
ILEU	1	turquoise
AL1B1	0	grey
SDHA	1	turquoise
COR1A	1	turquoise
GDIA	3	brown
S10A7	0	grey
MK06	0	grey
METK2	0	grey
KAP1	0	grey
KAP3	1	turquoise
GBRA5	1	turquoise
DNJA1	0	grey
AKT1	0	grey
QCR1	1	turquoise
3HIDH	0	grey
PUR9	1	turquoise
HNRH3	0	grey
HNRH1	0	grey
CASPE	0	grey
1433B	1	turquoise
1433S	1	turquoise
STIP1	0	grey
S10AB	1	turquoise
L1CAM	1	turquoise
PRDX2	0	grey
GLPK	1	turquoise
NAC1	1	turquoise
RL9	0	grey
ACSL1	0	grey
KINH	3	brown
LSP1	0	grey
DUT	1	turquoise
GCYA2	0	grey
SDC2	5	green
GLYM	0	grey
GBRA3	1	turquoise
HYES	0	grey
HS71L	0	grey
HSP74	6	red
MPI	4	yellow
GPC1	1	turquoise
PROF2	1	turquoise
CTNA1	3	brown
CTNB1	1	turquoise
PHB	1	turquoise
SPB6	1	turquoise
MERL	1	turquoise
RADI	4	yellow
RL22	0	grey
SPRE	0	grey
SCN1A	1	turquoise
SCN4A	1	turquoise
K1C9	9	magenta
FBN1	6	red
FBN2	6	red
GDE	0	grey
MYH9	5	green
MYH10	6	red
COPB2	0	grey
ACTN2	1	turquoise
ADDA	1	turquoise
ADDB	1	turquoise
BASI	0	grey
TIMP3	6	red
FUS	0	grey
MYH11	5	green
GLRX1	0	grey
PPM1A	5	green
K1C20	9	magenta
K22E	9	magenta
HMGCL	0	grey
PRS7	0	grey
CH3L1	0	grey
GGT5	6	red
ARL2	1	turquoise
ARL3	0	grey
TRI23	0	grey
MP2K2	1	turquoise
ATPG	1	turquoise
VATE1	1	turquoise
ARRC	0	grey
RL4	4	yellow
LONM	1	turquoise
PGM1	0	grey
PP1G	1	turquoise
GNL1	1	turquoise
PEDF	0	grey
ODO2	1	turquoise
GMPR1	1	turquoise
GPX4	0	grey
SRP14	0	grey
HPCL1	1	turquoise
TAGL2	6	red
TALDO	3	brown
SYUA	1	turquoise
ETFB	1	turquoise
RBMX	0	grey
GNAL	0	grey
LICH	0	grey
VATA	1	turquoise
GRP75	1	turquoise
IF4A3	0	grey
RS19	0	grey
RL3	0	grey
COIA1	6	red
MPV17	0	grey
OST48	1	turquoise
AN32A	1	turquoise
CAPG	5	green
CAP2	1	turquoise
TXLNA	0	grey
TCPZ	0	grey
RL13A	0	grey
ARL1	4	yellow
STAT3	1	turquoise
MDHC	0	grey
MDHM	1	turquoise
ECHA	1	turquoise
IF2G	4	yellow
CETN2	0	grey
OX2G	0	grey
PERI	5	green
PTGDS	3	brown
IPP2	0	grey
GARS	6	red
SYIC	4	yellow
EIF1	0	grey
PACR	5	green
GRM5	1	turquoise
TSN7	1	turquoise
ACTY	3	brown
ECI1	0	grey
LAP2B	0	grey
STAT1	8	pink
GRIA1	1	turquoise
GRIA2	1	turquoise
GRIA3	1	turquoise
AK1C3	5	green
MTOR	0	grey
PI4KA	1	turquoise
EPS15	4	yellow
DPP6	1	turquoise
ABL2	0	grey
LPPRC	1	turquoise
THIM	0	grey
RL35	4	yellow
PCP	0	grey
HD	1	turquoise
EAA1	3	brown
EAA2	1	turquoise
SATT	3	brown
LIS1	6	red
MUC18	4	yellow
CACP	1	turquoise
MATR3	0	grey
GPDM	1	turquoise
RANG	1	turquoise
NAMPT	1	turquoise
PRS6B	0	grey
EFTS	4	yellow
ACY2	3	brown
VDAC2	1	turquoise
ACDSB	0	grey
UBP5	1	turquoise
MK08	1	turquoise
MK09	0	grey
MP2K4	1	turquoise
KPB2	1	turquoise
KPB1	1	turquoise
RAGP1	0	grey
CRK	3	brown
CRKL	3	brown
BAG6	1	turquoise
GSTM5	0	grey
NSF	1	turquoise
CDN1B	3	brown
RL27A	0	grey
RL5	4	yellow
RL21	3	brown
RL28	4	yellow
RS9	4	yellow
RS5	0	grey
RS10	1	turquoise
MAP1B	3	brown
GNPI1	0	grey
NEDD4	0	grey
UTRO	1	turquoise
IQGA1	0	grey
GLYG	5	green
STT3A	1	turquoise
RPGP1	1	turquoise
CAZA2	1	turquoise
CAPZB	0	grey
IF1AX	0	grey
GBRA2	1	turquoise
GBRB2	1	turquoise
AL1A3	0	grey
SYQ	0	grey
RL29	0	grey
LEG7	9	magenta
UCRI	1	turquoise
ATPO	1	turquoise
GRIA4	1	turquoise
LIMS1	0	grey
S6A12	0	grey
S6A11	1	turquoise
SC6A9	4	yellow
PPCE	5	green
MAOX	0	grey
PI42A	3	brown
COPD	0	grey
PP2BC	1	turquoise
GSH1	3	brown
GSH0	0	grey
CD151	5	green
PCP4	1	turquoise
TPC10	0	grey
PSMD8	0	grey
SPB4	1	turquoise
GSHB	1	turquoise
TCPE	1	turquoise
EAA4	1	turquoise
K2C6C	9	magenta
NEST	0	grey
HSP13	1	turquoise
KC1A	0	grey
KC1D	1	turquoise
IDHP	1	turquoise
PIPNB	0	grey
HSP77	0	grey
MRP	4	yellow
PAXI	0	grey
AL9A1	1	turquoise
RL34	0	grey
FAS	4	yellow
FNTA	4	yellow
TCPG	6	red
ARRB1	0	grey
EFTU	1	turquoise
AMPH	1	turquoise
AL7A1	4	yellow
INPP	0	grey
DHE4	0	grey
SRP09	0	grey
SYAC	3	brown
SYCC	0	grey
SYHM	4	yellow
SYSC	3	brown
PPM1F	1	turquoise
DGKG	0	grey
KC1E	1	turquoise
PSB3	0	grey
PSB2	0	grey
ACADV	0	grey
ACOT2	0	grey
TMEDA	1	turquoise
NUMB	1	turquoise
RGS6	1	turquoise
PSN1	0	grey
EI2BB	0	grey
HINT1	0	grey
FHIT	0	grey
RBP2	0	grey
RGS7	1	turquoise
TSC2	0	grey
NDUV1	1	turquoise
GSK3A	1	turquoise
GSK3B	1	turquoise
5NTC	0	grey
HNMT	1	turquoise
GNAQ	3	brown
IDH3A	1	turquoise
ST1A1	0	grey
ST1A2	0	grey
PPOX	0	grey
GDIB	3	brown
EMD	1	turquoise
CPT1A	5	green
GATM	0	grey
SPB8	1	turquoise
SPB9	1	turquoise
F10A1	1	turquoise
PEX5	0	grey
DYN2	1	turquoise
AP4A	0	grey
CDK9	0	grey
LRBA	0	grey
BCAM	5	green
PPT1	1	turquoise
RL14	0	grey
TCPQ	6	red
TCPD	1	turquoise
AT1A2	1	turquoise
ANX11	0	grey
FXR1	0	grey
RAB5C	3	brown
RAB7A	0	grey
RAB9A	1	turquoise
RAB13	1	turquoise
RB27A	0	grey
PLCD1	1	turquoise
DUS3	1	turquoise
IDH3G	1	turquoise
GALK1	4	yellow
BAP31	1	turquoise
RENBP	1	turquoise
MECP2	1	turquoise
AL3A2	0	grey
SSDH	1	turquoise
DHB4	4	yellow
PSMD7	0	grey
UB2D4	0	grey
GPM6A	1	turquoise
SUOX	0	grey
APLP1	3	brown
UBP11	0	grey
CLCN6	1	turquoise
PLXA3	1	turquoise
DYLT3	0	grey
KS6A3	0	grey
HDGF	1	turquoise
LUM	6	red
PRELP	6	red
CNN1	0	grey
NDUA8	1	turquoise
ROA3	0	grey
6PGD	1	turquoise
HNRPM	1	turquoise
IMA5	0	grey
GDS1	1	turquoise
MP2K6	0	grey
GDIR1	4	yellow
GDIR2	1	turquoise
AGFG1	1	turquoise
HNRPF	0	grey
RIDA	1	turquoise
SPSY	0	grey
HXK2	1	turquoise
HXK3	1	turquoise
RM12	1	turquoise
DGKQ	0	grey
THOP1	0	grey
AK1C2	5	green
CAZA1	0	grey
CRIP2	0	grey
BIEA	0	grey
TXTP	1	turquoise
PPP5	1	turquoise
DAPK1	0	grey
ARFP2	1	turquoise
ACLY	1	turquoise
SUCA	1	turquoise
PGTB2	0	grey
COPB	0	grey
COPA	0	grey
CLH2	1	turquoise
AP3M2	1	turquoise
AP2S1	1	turquoise
MK10	1	turquoise
MOT1	3	brown
IST1	0	grey
SC24C	0	grey
TCP4	1	turquoise
SYRC	1	turquoise
CACB3	4	yellow
CA2D1	1	turquoise
SYYC	5	green
UBP14	0	grey
AAKG1	0	grey
AAPK2	0	grey
HSP72	3	brown
BCAT1	0	grey
AT12A	1	turquoise
AT1B3	5	green
RD23A	0	grey
RD23B	0	grey
PDE1A	1	turquoise
EPHA5	1	turquoise
EPHB1	0	grey
EPHA4	1	turquoise
GALC	1	turquoise
KAD2	1	turquoise
PTN5	1	turquoise
P5CS	1	turquoise
SNAA	5	green
IF5	0	grey
S12A2	3	brown
PSMD4	0	grey
XPO2	3	brown
TERA	0	grey
ECHB	1	turquoise
AQP4	1	turquoise
MANF	0	grey
NCKPL	0	grey
NP1L1	0	grey
ADK	0	grey
DSRAD	0	grey
LAMB2	6	red
CAD11	0	grey
CAD13	1	turquoise
TPD52	5	green
NH2L1	0	grey
PSA	1	turquoise
ALR	1	turquoise
HNRH2	0	grey
SCOT1	1	turquoise
SUMO3	0	grey
EIF3B	0	grey
BID	0	grey
ATPK	1	turquoise
NDUV3	1	turquoise
SYMC	0	grey
ARP19	1	turquoise
AP1S2	1	turquoise
ATP68	1	turquoise
AT5EL	1	turquoise
ATP5I	1	turquoise
HDAC4	0	grey
IF6	0	grey
CTBP2	1	turquoise
NDUA6	1	turquoise
SOX10	3	brown
STX17	1	turquoise
JAM2	1	turquoise
TMM33	5	green
SYJ2B	1	turquoise
PCBP3	0	grey
RAB25	0	grey
CORO7	0	grey
SELB	0	grey
EPIPL	5	green
NRX1B	0	grey
NRX2B	0	grey
MTPN	0	grey
FXYD7	0	grey
RAB15	1	turquoise
DEF3	0	grey
ARPC4	1	turquoise
CD81	4	yellow
TPIS	0	grey
MYPR	3	brown
EIF3E	0	grey
SC61B	0	grey
PP4C	0	grey
GBRL2	1	turquoise
MYL6	1	turquoise
ACTG	0	grey
RAC3	3	brown
IF4A1	0	grey
RS20	0	grey
SNP25	1	turquoise
PRPS1	0	grey
PSA6	0	grey
S10AA	5	green
CDC42	3	brown
DEST	5	green
GMFB	0	grey
RAB8A	1	turquoise
SRP54	0	grey
RAB4B	4	yellow
RAB2A	1	turquoise
RAB5B	3	brown
RAB10	1	turquoise
UB2D3	0	grey
UBC12	0	grey
UBE2K	5	green
UBE2N	1	turquoise
RAB14	1	turquoise
ARP3	1	turquoise
ARP2	1	turquoise
ACTZ	3	brown
CSN2	1	turquoise
ARF1	1	turquoise
ABCE1	0	grey
RAP1B	3	brown
RAP2B	1	turquoise
RS3A	0	grey
RL26	0	grey
STX1B	1	turquoise
RL15	3	brown
FGF12	1	turquoise
RL27	0	grey
VA0D1	1	turquoise
PHS	5	green
RL37A	0	grey
RHOA	3	brown
NCALD	5	green
CH10	1	turquoise
S61A1	1	turquoise
LYSC	0	grey
PFD3	0	grey
STXB1	1	turquoise
B2MG	8	pink
NPC2	1	turquoise
COPZ1	0	grey
SUMO2	0	grey
UFM1	0	grey
AP1S1	1	turquoise
NTF2	3	brown
HNRPK	0	grey
1433G	1	turquoise
UBP46	1	turquoise
RRAS2	5	green
TIM10	1	turquoise
RS7	0	grey
PP1A	1	turquoise
PP1B	1	turquoise
NCS1	1	turquoise
PRS4	1	turquoise
PRS8	0	grey
RS8	4	yellow
RS15A	0	grey
RS16	1	turquoise
1433E	1	turquoise
RS14	1	turquoise
RS23	0	grey
RS18	4	yellow
RS13	0	grey
RS11	4	yellow
RUXF	0	grey
LSM3	3	brown
SMD1	0	grey
SMD2	0	grey
SMD3	1	turquoise
TYB4	0	grey
ARF6	0	grey
PRS10	0	grey
RL7A	0	grey
RB11A	1	turquoise
ERF1	1	turquoise
CNBP	0	grey
RS4X	0	grey
PP2AB	1	turquoise
ACTA	0	grey
RHOB	3	brown
RL23A	5	green
RS6	0	grey
VISL1	1	turquoise
H4	4	yellow
RAB1A	1	turquoise
RAN	0	grey
RL23	0	grey
RAP1A	3	brown
UB2D2	0	grey
RS15	0	grey
RS24	0	grey
RS25	0	grey
RS26	0	grey
RS28	0	grey
GBB1	1	turquoise
RBX1	0	grey
GBB2	1	turquoise
RL30	5	green
RL31	0	grey
RL10A	0	grey
RL32	0	grey
RL11	0	grey
RL8	0	grey
PPIA	3	brown
FKB1A	0	grey
RS27A	3	brown
RL40	3	brown
GRB2	0	grey
TRA2B	0	grey
RAC1	3	brown
AP2B1	1	turquoise
VAMP2	1	turquoise
GNAS1	4	yellow
GNAI1	3	brown
CANB1	1	turquoise
1433Z	1	turquoise
2ABA	5	green
RSMN	1	turquoise
DYL1	3	brown
SKP1	0	grey
GBG3	1	turquoise
RS21	0	grey
IF5A1	0	grey
RACK1	0	grey
ACTH	0	grey
SELW	0	grey
TYB10	0	grey
PP2AA	1	turquoise
YBOX1	1	turquoise
CSK2B	1	turquoise
TPM4	6	red
ACTC	0	grey
UB2L3	3	brown
EF1A1	1	turquoise
ACTS	0	grey
TBA1B	0	grey
TBA4A	0	grey
TBB4B	0	grey
CSK21	1	turquoise
PA1B2	3	brown
H32	0	grey
HBB	5	green
HBG1	1	turquoise
HBG2	1	turquoise
HBA	5	green
CXAR	0	grey
IGBP1	0	grey
SHPS1	1	turquoise
GPC5	0	grey
IF4G2	0	grey
GTF2I	0	grey
DLG4	1	turquoise
PI42B	3	brown
CNTP1	3	brown
SRPK2	5	green
KC1G2	0	grey
TCPB	1	turquoise
KRT83	0	grey
KRT85	0	grey
RAE1L	0	grey
GSTO1	0	grey
KCJ10	0	grey
PRKDC	1	turquoise
MAP1A	3	brown
MT1H	0	grey
MT1X	0	grey
GABT	1	turquoise
BASP1	0	grey
DCD	0	grey
RT36	1	turquoise
RT34	1	turquoise
RT06	0	grey
RT09	0	grey
LACTB	0	grey
RL24	4	yellow
RL36A	0	grey
HPCA	1	turquoise
ARF5	0	grey
ERH	0	grey
RHOG	3	brown
RL19	0	grey
SRSF3	0	grey
H33	0	grey
PGBM	6	red
AT2C1	0	grey
CYC	1	turquoise
2ABB	1	turquoise
EM55	3	brown
TFAM	1	turquoise
PIPNA	1	turquoise
MPCP	1	turquoise
VIGLN	0	grey
CDK6	0	grey
CDK5	1	turquoise
CDK16	0	grey
CDK17	0	grey
PURA	1	turquoise
BORG5	3	brown
CLH1	1	turquoise
FKBP3	0	grey
PLCB2	1	turquoise
REEP5	1	turquoise
DHSO	1	turquoise
HNRPU	1	turquoise
CAC1B	1	turquoise
PDE1B	1	turquoise
SPTB2	1	turquoise
SCN7A	1	turquoise
SRSF2	0	grey
AMPD3	0	grey
AMPD2	1	turquoise
FABP5	1	turquoise
ANK2	1	turquoise
CAP1	1	turquoise
K22O	9	magenta
LAT1	0	grey
PFKAP	1	turquoise
AT2B2	1	turquoise
EWS	0	grey
SC6A3	4	yellow
PLCB3	1	turquoise
TAGL	6	red
GCYB1	1	turquoise
KPCE	1	turquoise
ODO1	1	turquoise
KIFC1	0	grey
CNTN2	3	brown
MMSA	0	grey
BDH	1	turquoise
APBA1	1	turquoise
DSG1	9	magenta
H11	4	yellow
RL18A	0	grey
CACB1	1	turquoise
MP2K1	1	turquoise
FKBP4	0	grey
NUCB1	0	grey
RL6	4	yellow
TOP2B	3	brown
AKA12	3	brown
M2OM	1	turquoise
DYST	3	brown
GSTM4	0	grey
GNA12	4	yellow
CAV1	5	green
ACY1	0	grey
LMNB2	1	turquoise
TAP2	1	turquoise
FHR1	0	grey
UBXN1	3	brown
GLGB	1	turquoise
FOLH1	3	brown
IF4G1	0	grey
K1C17	9	magenta
KPCT	1	turquoise
[truncated: 1,970 more rows]

## Sheet: Figure 4b
	protein	region	WGCNA module	WGCNA color
1	ANM5	HIPP	ME0	grey
2	A4	HIPP&SMTG	ME0	grey
3	IF5	HIPP	ME0	grey
4	KHDR2	IPL	ME0	grey
5	BRI3B	IPL	ME1	turquoise
6	TICN3	SMTG	ME0	grey
7	AL1A1	HIPP	ME1	turquoise
8	FRIL	HIPP	ME1	turquoise
9	CO4A	HIPP	ME5	green
10	CO4B	HIPP	ME5	green
11	JMJD7	HIPP	ME0	grey
12	CAPG	HIPP&IPL	ME5	green
13	PDK2	HIPP	ME1	turquoise
14	SERC	HIPP	ME1	turquoise
15	AL1L1	IPL	ME0	grey
16	EGFR	IPL	ME0	grey
17	HSPB1	IPL	ME5	green
18	K2C8	IPL	ME5	green
19	K2C7	IPL	ME5	green
20	CLUS	IPL	ME5	green
21	GFAP	IPL	ME5	green
22	FAAA	IPL	ME5	green
23	MK01	IPL	ME0	grey
24	PRDX1	IPL	ME5	green
25	PA1B3	IPL	ME5	green
26	KS6A2	IPL	ME0	grey
27	AL1L2	IPL	ME0	grey
28	PLCD3	IPL	ME1	turquoise
29	WIPF2	IPL	ME1	turquoise
30	PBIP1	IPL	ME1	turquoise
31	CMBL	IPL	ME5	green
32	ICAM1	SMTG	ME5	green
33	IRGQ	SMTG	ME5	green

## Sheet: Figure 4c
	ME0	ME1	ME5
M	3964	3964	3964
n	33	33	33
N	1491	1549	181
x	11	8	14
Expected hit	12.41	12.9	1.51
Enrichment	Under enriched 1.13 fold	Under enriched 1.61 fold	Over enriched 9.29 fold
Hypergeometric test P-value	0.752149	0.976552	3.98524e-11
Note:
M:	Population size (total number of genes in the background)
n:	Number of draws in the protein list of interests
N:	Number of hits in the targeted gene list
x:	Number of observed successes (The total number of mutual proteins in both protein list of interests and the targeted protein list)
Expecterd hit:	N/M*n

[truncated: 18 more sheets: Figure 4d, Figure 4e, Figure 4f, Figure S2, Figure S5, Figure S10, Figure S12, Figure S13, Figure S14, Figure S15, Figure S16, Figure S17, Figure S18, Figure S19, Figure S20, Figure S21, Figure S22, Figure S23]
